# Supplementary material for: Achieving immunization milestones: Insights from Oman’s national coverage survey
Source: PLoS One. 2025 Jul 10;20(7):e0327788. doi: 10.1371/journal.pone.0327788 (PMC12244637; doi:10.1371/journal.pone.0327788)
Supplement: S1 Data — (XLSX) [file pone.0327788.s001.xlsx]

## Sheet: Sheet1
Sl. No.	Nationality	Gender	Respondent	Immunization_Card	Vaccination_Sourc	Reason_of_not_vac	Governorate	Age	Birth Dose	6 Months	12 Months	18 Months	24Months	Overall
1	Omani	Female	Mother	Yes	Government		Dhahirah	3.17808	Given	Given	Given	Given	Given	Fully Vaccinated
2	Omani	Male	Mother	Yes	Government		South Batinah	3.34795	Given	Given	Given	Given	Given	Fully Vaccinated
3	Omani	Female	Mother	Yes	Government		South Batinah	0.991781	Given	Given	Given	Not Eligible	Not Eligible	Fully Vaccinated
4	Omani	Female	Mother	Yes	Government		South Batinah	4.44658	Given	Given	Given	Given	Not Eligible	Fully Vaccinated
5	Omani	Female	Mother	Yes	Government		South Batinah	1.51781	Given	Given	Given	Given	Not Eligible	Fully Vaccinated
6	Omani	Female	Mother	Yes	Government		South Batinah	3.6137	Given	Given	Given	Given	Given	Fully Vaccinated
7	Omani	Female	Mother	Yes	Government		South Batinah	1.67945	Given	Given	Given	Given	Not Eligible	Fully Vaccinated
8	Omani	Female	Mother	Yes	Government		South Batinah	1.58082	Given	Given	Given	Given	Not Eligible	Fully Vaccinated
9	Omani	Male	Mother	Yes	Government		South Batinah	1.80822	Given	Given	Given	Given	Not Eligible	Fully Vaccinated
10	Omani	Male	Mother	Yes	Government		Dakhiliyah	1.2274	Given	Given	Given	Not Eligible	Not Eligible	Fully Vaccinated
11	Omani	Male	Mother	Yes	Government		Dakhiliyah	3.78904	Given	Given	Given	Given	Given	Fully Vaccinated
12	Omani	Female	Mother	Yes	Government		Dakhiliyah	2.12055	Given	Given	Given	Given	Given	Fully Vaccinated
13	Omani	Male	Father	Yes	Government		Dakhiliyah	2.34247	Given	Given	Given	Given	Given	Fully Vaccinated
14	Omani	Female	Mother	Yes	Government		Dakhiliyah	3.20548	Given	Given	Given	Given	Given	Fully Vaccinated
15	Omani	Female	Mother	Yes	Government		Dakhiliyah	3.8	Given	Given	Given	Given	Given	Fully Vaccinated
16	Omani	Male	Mother	Yes	Government		Dakhiliyah	1.30685	Given	Given	Given	Not Eligible	Not Eligible	Fully Vaccinated
17	Omani	Male	Mother	Yes	Government		Dakhiliyah	2.45479	Given	Given	Given	Given	Given	Fully Vaccinated
18	Omani	Female	Mother	Yes	Government		Dakhiliyah	4.09041	Given	Given	Given	Given	Given	Fully Vaccinated
19	Omani	Male	Mother	Yes	Government		Dakhiliyah	4.96986	Given	Given	Given	Given	Not Eligible	Fully Vaccinated
20	Omani	Female	Caregiver	Yes	Government		Dakhiliyah	1.72055	Given	Given	Given	Given	Not Eligible	Fully Vaccinated
21	Omani	Female	Mother	Yes	Government		Dakhiliyah	2.06027	Given	Given	Given	Given	Given	Fully Vaccinated
22	Omani	Female	Mother	Yes	Government		Muscat	4.06849	Given	Given	Given	Given	Given	Fully Vaccinated
23	Omani	Male	Mother	Yes	Government		Dakhiliyah	4.47945	Given	Given	Given	Given	Not Eligible	Fully Vaccinated
24	Omani	Male	Mother	Yes	Government		Dakhiliyah	0.942466	Given	Given	Not Eligible	Not Eligible	Not Eligible	Fully Vaccinated
25	Omani	Female	Mother	Yes	Government		North Batinah	2.06575	Given	Given	Given	Given	Given	Fully Vaccinated
26	Omani	Male	Mother	Yes	Government		North Batinah	0.991781	Given	Given	Not Eligible	Not Eligible	Not Eligible	Fully Vaccinated
27	Omani	Female	Mother	Yes	Government		North Batinah	1.03836	Given	Given	Given	Not Eligible	Not Eligible	Fully Vaccinated
28	Omani	Female	Mother	Yes	Government		South Batinah	2.73151	Given	Given	Given	Given	Given	Fully Vaccinated
29	Omani	Female	Mother	Yes	Government		South Batinah	1.14521	Given	Given	Given	Not Eligible	Not Eligible	Fully Vaccinated
30	Omani	Female	Mother	Yes	Government		North Batinah	0.854795	Given	Given	Not Eligible	Not Eligible	Not Eligible	Fully Vaccinated
31	Omani	Male	Mother	Yes	Government		North Batinah	0.884932	Given	Given	Not Eligible	Not Eligible	Not Eligible	Fully Vaccinated
32	Omani	Female	Mother	Yes	Government		North Batinah	0.747945	Given	Given	Not Eligible	Not Eligible	Not Eligible	Fully Vaccinated
33	Omani	Male	Father	Yes	Government		North Batinah	0.747945	Given	Given	Not Eligible	Not Eligible	Not Eligible	Fully Vaccinated
34	Omani	Male	Mother	Yes	Government		North Batinah	1	Given	Given	Given	Not Eligible	Not Eligible	Fully Vaccinated
35	Omani	Female	Mother	Yes	Government		North Batinah	2.53699	Given	Given	Given	Given	Not Given	Fully Vaccinated
36	Omani	Male	Mother	Yes	Government		Muscat	1.07945	Given	Given	Given	Not Eligible	Not Eligible	Fully Vaccinated
37	Omani	Female	Mother	Yes	Government		North Batinah	0.99726	Given	Given	Not Given	Not Eligible	Not Eligible	Partial 12
38	Omani	Male	Mother	Yes	Government		Dakhiliyah	3.39452	Given	Given	Given	Given	Given	Fully Vaccinated
39	Omani	Male	Mother	Yes	Government		North Batinah	1.49315	Given	Given	Given	Not Eligible	Not Eligible	Fully Vaccinated
40	Omani	Female	Mother	Yes	Government		North Sharqiyah	4.28219	Given	Given	Given	Given	Not Eligible	Fully Vaccinated
41	Omani	Male	Mother	Yes	Government		North Batinah	1.56164	Given	Given	Given	Given	Not Eligible	Fully Vaccinated
42	Omani	Male	Caregiver	Yes	Government		Muscat	1.2137	Given	Given	Given	Not Eligible	Not Eligible	Fully Vaccinated
43	Omani	Female	Caregiver	Yes	Government		Muscat	1.2137	Given	Given	Given	Not Eligible	Not Eligible	Fully Vaccinated
44	Omani	Female	Caregiver	Yes	Government		Muscat	0.947945	Given	Given	Not Eligible	Not Eligible	Not Eligible	Fully Vaccinated
45	Omani	Female	Mother	Yes	Government		Dakhiliyah	4.8137	Given	Given	Given	Given	Not Eligible	Fully Vaccinated
46	Omani	Male	Mother	Yes	Government		Dakhiliyah	3.67123	Given	Given	Given	Given	Given	Fully Vaccinated
47	Omani	Male	Mother	Yes	Government		North Batinah	2.00274	Given	Given	Given	Given	Not Given	Fully Vaccinated
48	Omani	Female	Father	Yes	Government		North Batinah	1.73425	Given	Given	Given	Given	Not Eligible	Fully Vaccinated
49	Omani	Male	Mother	Yes	Government		Muscat	1.18904	Given	Given	Given	Not Eligible	Not Eligible	Fully Vaccinated
50	Omani	Female	Father	Yes	Government		North Batinah	0.923288	Given	Given	Not Eligible	Not Eligible	Not Eligible	Fully Vaccinated
51	Omani	Male	Mother	Yes	Government		North Batinah	2.46027	Given	Given	Given	Given	Given	Fully Vaccinated
52	Omani	Female	Mother	Yes	Government		North Sharqiyah	3.87945	Given	Given	Given	Given	Given	Fully Vaccinated
53	Omani	Female	Mother	Yes	Government		Dakhiliyah	4.3589	Given	Given	Given	Given	Not Eligible	Fully Vaccinated
54	Omani	Female	Mother	Yes	Government		North Sharqiyah	1.74795	Given	Given	Given	Given	Not Eligible	Fully Vaccinated
55	Omani	Male	Father	Yes	Government		North Sharqiyah	0.679452	Given	Given	Not Eligible	Not Eligible	Not Eligible	Fully Vaccinated
56	Omani	Male	Mother	Yes	Government		North Batinah	1.52877	Given	Given	Given	Given	Not Eligible	Fully Vaccinated
57	Omani	Female	Mother	Yes	Government		North Sharqiyah	2.79452	Given	Given	Given	Given	Given	Fully Vaccinated
58	Omani	Female	Father	Yes	Government		Dakhiliyah	2.46575	Given	Given	Given	Given	Given	Fully Vaccinated
59	Omani	Male	Father	Yes	Government		North Batinah	1	Given	Given	Given	Not Eligible	Not Eligible	Fully Vaccinated
60	Omani	Male	Mother	Yes	Government	Medical Reason	Dakhiliyah	0.649315	Given	Given	Not Eligible	Not Eligible	Not Eligible	Fully Vaccinated
61	Omani	Female	Mother	Yes	Government		Muscat	1.01644	Given	Given	Given	Not Eligible	Not Eligible	Fully Vaccinated
62	Omani	Female	Caregiver	Yes	Government		North Sharqiyah	4.10137	Given	Given	Given	Given	Given	Fully Vaccinated
63	Omani	Male	Father	Yes	Government	Medical Reason	Dakhiliyah	0.868493	Given	Given	Not Eligible	Not Eligible	Not Eligible	Fully Vaccinated
64	Omani	Male	Father	Yes	Government		North Batinah	3.35616	Given	Given	Given	Given	Given	Fully Vaccinated
65	Omani	Female	Father	Yes	Government		North Sharqiyah	1.95616	Given	Given	Given	Given	Not Eligible	Fully Vaccinated
66	Omani	Male	Father	Yes	Government		North Batinah	1.44384	Given	Given	Given	Not Eligible	Not Eligible	Fully Vaccinated
67	Omani	Male	Mother	Yes	Government		Muscat	1.86027	Given	Given	Given	Given	Not Eligible	Fully Vaccinated
68	Omani	Male	Mother	Yes	Government		Dakhiliyah	1.95342	Given	Given	Given	Given	Not Eligible	Fully Vaccinated
69	Omani	Male	Caregiver	Yes	Government		Dakhiliyah	2.18356	Given	Given	Given	Given	Given	Fully Vaccinated
70	Omani	Female	Mother	Yes	Government		Dakhiliyah	3.45479	Given	Given	Given	Given	Given	Fully Vaccinated
71	Omani	Female	Father	Yes	Government		North Batinah	1.23288	Given	Given	Given	Not Eligible	Not Eligible	Fully Vaccinated
72	Omani	Male	Mother	Yes	Government		North Batinah	1.52877	Given	Given	Given	Not Eligible	Not Eligible	Fully Vaccinated
73	Omani	Female	Mother	Yes	Government		Dakhiliyah	0.652055	Given	Given	Not Eligible	Not Eligible	Not Eligible	Fully Vaccinated
74	Omani	Male	Mother	Yes	Government		Muscat	4.27671	Given	Given	Given	Given	Not Eligible	Fully Vaccinated
75	Omani	Male	Mother	Yes	Government		Dakhiliyah	1.33699	Given	Given	Given	Not Eligible	Not Eligible	Fully Vaccinated
76	Omani	Female	Mother	Yes	Government		Dakhiliyah	4.59178	Given	Given	Given	Given	Not Eligible	Fully Vaccinated
77	Omani	Female	Mother	Yes	Government		Muscat	0.89863	Given	Given	Not Eligible	Not Eligible	Not Eligible	Fully Vaccinated
78	Omani	Female	Mother	Yes	Government		Muscat	2.1589	Given	Given	Given	Given	Given	Fully Vaccinated
79	Omani	Female	Mother	Yes	Government		Dakhiliyah	2.04932	Given	Given	Given	Given	Given	Fully Vaccinated
80	Omani	Male	Mother	Yes	Government		Dakhiliyah	1.83836	Given	Given	Given	Given	Not Eligible	Fully Vaccinated
81	Omani	Female	Mother	Yes	Government		Dakhiliyah	3.56712	Given	Given	Given	Given	Given	Fully Vaccinated
82	Omani	Male	Father	Yes	Government		North Batinah	2.71507	Given	Given	Given	Given	Given	Fully Vaccinated
83	Omani	Female	Mother	Yes	Government		North Sharqiyah	3.18904	Given	Given	Given	Given	Given	Fully Vaccinated
84	Omani	Male	Father	Yes	Government		North Batinah	0.706849	Given	Given	Not Eligible	Not Eligible	Not Eligible	Fully Vaccinated
85	Omani	Female	Mother	Yes	Government		Dakhiliyah	3.79452	Given	Given	Given	Given	Given	Fully Vaccinated
86	Omani	Female	Mother	Yes	Government		North Sharqiyah	2.02466	Given	Given	Given	Given	Given	Fully Vaccinated
87	Omani	Male	Mother	Yes	Government		North Sharqiyah	4.50411	Given	Given	Given	Given	Not Eligible	Fully Vaccinated
88	Omani	Female	Mother	Yes	Government		Dakhiliyah	0.550685	Given	Given	Not Eligible	Not Eligible	Not Eligible	Fully Vaccinated
89	Omani	Male	Mother	Yes	Government		Dakhiliyah	3.88767	Given	Given	Given	Given	Given	Fully Vaccinated
90	Omani	Female	Mother	Yes	Government		Dakhiliyah	1.66301	Given	Given	Given	Given	Not Eligible	Fully Vaccinated
91	Omani	Male	Mother	Yes	Government		Muscat	3.35342	Given	Given	Given	Given	Given	Fully Vaccinated
92	Omani	Female	Mother	Yes	Government		Dakhiliyah	0.983562	Given	Given	Not Eligible	Not Eligible	Not Eligible	Fully Vaccinated
93	Omani	Male	Mother	Yes	Government		Dakhiliyah	2.36712	Given	Given	Given	Given	Given	Fully Vaccinated
94	Omani	Female	Mother	Yes	Government		Dakhiliyah	4.2274	Given	Given	Given	Given	Not Eligible	Fully Vaccinated
95	Omani	Male	Mother	Yes	Government		North Batinah	3.78356	Given	Given	Given	Given	Given	Fully Vaccinated
96	Omani	Female	Mother	Yes	Government		Muscat	4.23014	Given	Given	Given	Given	Not Eligible	Fully Vaccinated
97	Omani	Female	Mother	Yes	Government		Dakhiliyah	1.75068	Given	Given	Given	Given	Not Eligible	Fully Vaccinated
98	Omani	Female	Mother	Yes	Government		Dakhiliyah	1.57534	Given	Given	Given	Given	Not Eligible	Fully Vaccinated
99	Omani	Male	Mother	Yes	Government		Dakhiliyah	1.65205	Given	Given	Given	Given	Not Eligible	Fully Vaccinated
100	Omani	Female	Mother	Yes	Government		North Batinah	4.89315	Given	Given	Given	Given	Not Eligible	Fully Vaccinated
101	Omani	Female	Mother	Yes	Government		Dakhiliyah	4.89315	Given	Given	Given	Given	Not Eligible	Fully Vaccinated
102	Omani	Male	Mother	Yes	Government		Dakhiliyah	4.90411	Given	Given	Given	Given	Not Eligible	Fully Vaccinated
103	Omani	Male	Father	Yes	Government		North Batinah	4.77808	Given	Given	Given	Given	Not Eligible	Fully Vaccinated
104	Omani	Male	Mother	Yes	Government		Muscat	4.53425	Given	Given	Given	Given	Not Eligible	Fully Vaccinated
105	Omani	Female	Mother	Yes	Government		North Batinah	2.0137	Given	Given	Given	Given	Given	Fully Vaccinated
106	Omani	Male	Mother	Yes	Government		North Batinah	1.32877	Given	Given	Given	Not Eligible	Not Eligible	Fully Vaccinated
107	Omani	Female	Mother	Yes	Government	Medical Reason	Dakhiliyah	4.26301	Given	Given	Given	Given	Not Eligible	Fully Vaccinated
108	Omani	Male	Mother	Yes	Government		Dakhiliyah	1.05205	Given	Given	Given	Not Eligible	Not Eligible	Fully Vaccinated
109	Omani	Male	Father	Yes	Government		North Batinah	0.8	Given	Given	Not Eligible	Not Eligible	Not Eligible	Fully Vaccinated
110	Omani	Male	Mother	Yes	Government		Dakhiliyah	2.79452	Given	Given	Given	Given	Given	Fully Vaccinated
111	Omani	Female	Mother	Yes	Government		Muscat	2.83014	Given	Given	Given	Given	Given	Fully Vaccinated
112	Omani	Male	Mother	Yes	Government		Dakhiliyah	4.63014	Given	Given	Given	Given	Not Eligible	Fully Vaccinated
113	Omani	Female	Father	Yes	Government		North Batinah	1.22192	Given	Given	Given	Not Eligible	Not Eligible	Fully Vaccinated
114	Omani	Male	Mother	Yes	Government		North Batinah	2.72329	Given	Given	Given	Given	Given	Fully Vaccinated
115	Omani	Male	Mother	Yes	Government		Dakhiliyah	3.59726	Given	Given	Given	Given	Given	Fully Vaccinated
116	Omani	Female	Mother	Yes	Government		North Batinah	2.38082	Given	Given	Given	Given	Not Given	Fully Vaccinated
117	Omani	Male	Mother	Yes	Government		Muscat	1.89315	Given	Given	Given	Given	Not Eligible	Fully Vaccinated
118	Omani	Female	Mother	Yes	Government		Dakhiliyah	2.45205	Given	Given	Given	Given	Given	Fully Vaccinated
119	Omani	Male	Mother	Yes	Government		Dakhiliyah	2.89589	Given	Given	Given	Given	Given	Fully Vaccinated
120	Omani	Male	Mother	Yes	Government		Dakhiliyah	4.72329	Given	Given	Given	Given	Not Eligible	Fully Vaccinated
121	Omani	Male	Mother	Yes	Government		Dakhiliyah	0.630137	Given	Given	Not Eligible	Not Eligible	Not Eligible	Fully Vaccinated
122	Omani	Male	Mother	Yes	Government		Dakhiliyah	3.43836	Given	Given	Given	Given	Given	Fully Vaccinated
123	Omani	Female	Mother	Yes	Government		North Batinah	3.8411	Given	Given	Given	Given	Given	Fully Vaccinated
124	Omani	Female	Mother	Yes	Government		North Batinah	2.28219	Given	Given	Given	Given	Given	Fully Vaccinated
125	Omani	Female	Mother	Yes	Government		Muscat	0.753425	Given	Given	Not Eligible	Not Eligible	Not Eligible	Fully Vaccinated
126	Omani	Female	Mother	Yes	Government		North Batinah	1.58082	Given	Given	Given	Given	Not Eligible	Fully Vaccinated
127	Omani	Male	Father	Yes	Government		Dakhiliyah	1.53425	Given	Given	Given	Not Given	Not Eligible	Partial 18
128	Omani	Female	Mother	Yes	Government	Lack of information	Muscat	4.04384	Given	Given	Given	Given	Not Given	Fully Vaccinated
129	Omani	Male	Mother	Yes	Government		Dakhiliyah	0.690411	Given	Given	Not Eligible	Not Eligible	Not Eligible	Fully Vaccinated
130	Omani	Male	Father	Yes	Government		Dakhiliyah	4.90685	Given	Given	Given	Given	Not Eligible	Fully Vaccinated
131	Omani	Female	Mother	Yes	Government		North Batinah	3.41644	Given	Given	Given	Given	Given	Fully Vaccinated
132	Omani	Female	Mother	Yes	Government		North Batinah	1.80548	Given	Given	Given	Given	Not Eligible	Fully Vaccinated
133	Omani	Female	Mother	Yes	Government		Muscat	1.36986	Given	Given	Given	Not Eligible	Not Eligible	Fully Vaccinated
134	Omani	Male	Mother	Yes	Government		Dakhiliyah	1.34521	Given	Given	Given	Not Eligible	Not Eligible	Fully Vaccinated
135	Omani	Female	Caregiver	Yes	Government		North Batinah	3.41644	Given	Given	Given	Given	Given	Fully Vaccinated
136	Omani	Female	Mother	Yes	Government		Dakhiliyah	3.15068	Given	Given	Given	Given	Not Given	Fully Vaccinated
137	Omani	Male	Mother	Yes	Government	Medical Reason	Dakhiliyah	1.08219	Given	Given	Given	Not Eligible	Not Eligible	Fully Vaccinated
138	Omani	Male	Mother	Yes	Government		North Batinah	3.39726	Given	Given	Given	Given	Given	Fully Vaccinated
139	Omani	Female	Mother	Yes	Government		Dakhiliyah	4.66849	Given	Given	Given	Given	Not Eligible	Fully Vaccinated
140	Omani	Male	Mother	Yes	Government		Dakhiliyah	1.54247	Given	Given	Given	Given	Not Eligible	Fully Vaccinated
141	Omani	Male	Mother	Yes	Government		Dakhiliyah	4.20548	Given	Given	Given	Given	Given	Fully Vaccinated
142	Omani	Male	Mother	Yes	Government		North Batinah	1.87397	Given	Given	Given	Given	Not Eligible	Fully Vaccinated
143	Omani	Male	Mother	Yes	Government		Dakhiliyah	3.73425	Given	Given	Given	Given	Given	Fully Vaccinated
144	Omani	Female	Mother	Yes	Government		North Batinah	2.16438	Given	Given	Given	Given	Given	Fully Vaccinated
145	Omani	Female	Mother	Yes	Government		Dakhiliyah	2.14521	Given	Given	Given	Given	Given	Fully Vaccinated
146	Omani	Male	Mother	Yes	Government		Dakhiliyah	1.91781	Given	Given	Given	Given	Not Eligible	Fully Vaccinated
147	Omani	Female	Mother	Yes	Government		Dakhiliyah	2.37808	Given	Given	Given	Given	Given	Fully Vaccinated
148	Omani	Male	Mother	Yes	Government		Dakhiliyah	4.87945	Given	Given	Given	Given	Not Eligible	Fully Vaccinated
149	Omani	Male	Mother	Yes	Government		Dakhiliyah	4.89589	Given	Given	Given	Given	Not Eligible	Fully Vaccinated
150	Omani	Female	Mother	Yes	Government		Dakhiliyah	2.84932	Given	Given	Given	Given	Given	Fully Vaccinated
151	Omani	Female	Mother	Yes	Government		North Batinah	1.18082	Given	Given	Given	Not Eligible	Not Eligible	Fully Vaccinated
152	Omani	Male	Caregiver	Yes	Government		Dakhiliyah	2.74247	Given	Given	Given	Given	Given	Fully Vaccinated
153	Omani	Male	Mother	Yes	Government		North Batinah	4.38356	Given	Given	Given	Given	Not Eligible	Fully Vaccinated
154	Omani	Male	Mother	Yes	Government	Medical Reason	Dakhiliyah	4.69041	Given	Given	Given	Given	Not Eligible	Fully Vaccinated
155	Omani	Female	Mother	Yes	Government		Dakhiliyah	2.24932	Given	Given	Given	Given	Given	Fully Vaccinated
156	Omani	Male	Mother	Yes	Government		North Batinah	4.38356	Given	Given	Given	Given	Not Eligible	Fully Vaccinated
157	Omani	Female	Mother	No	Government		North Sharqiyah	4.12055	Given	Given	Given	Given	Given	Fully Vaccinated
158	Omani	Female	Mother	Yes	Government		Dakhiliyah	3.05753	Given	Given	Given	Given	Given	Fully Vaccinated
159	Omani	Male	Mother	Yes	Government	Lack of information	Muscat	3.85753	Given	Given	Given	Given	Not Given	Fully Vaccinated
160	Omani	Male	Mother	Yes	Government		Dakhiliyah	2.87945	Given	Given	Given	Given	Given	Fully Vaccinated
161	Omani	Male	Mother	Yes	Government		Dakhiliyah	3.92877	Given	Given	Given	Given	Given	Fully Vaccinated
162	Omani	Male	Mother	Yes	Government		Dakhiliyah	2.10137	Given	Given	Given	Given	Given	Fully Vaccinated
163	Omani	Male	Father	Yes	Government		Dakhiliyah	4.20548	Given	Given	Given	Given	Given	Fully Vaccinated
164	Omani	Male	Mother	Yes	Government		North Batinah	0.849315	Given	Given	Not Eligible	Not Eligible	Not Eligible	Fully Vaccinated
165	Omani	Female	Mother	Yes	Government		Dakhiliyah	4.29041	Given	Given	Given	Given	Not Eligible	Fully Vaccinated
166	Omani	Male	Mother	Yes	Government	Lack of information	Muscat	3.81096	Given	Given	Given	Given	Not Given	Fully Vaccinated
167	Omani	Female	Mother	Yes	Government		South Batinah	2.01096	Given	Given	Given	Given	Given	Fully Vaccinated
168	Omani	Female	Father	Yes	Government	Medical Reason	Dakhiliyah	1.10411	Given	Given	Given	Not Eligible	Not Eligible	Fully Vaccinated
169	Omani	Male	Mother	Yes	Government		South Batinah	2.00274	Given	Given	Given	Given	Given	Fully Vaccinated
170	Omani	Female	Mother	Yes	Government		Dakhiliyah	2.45479	Given	Given	Given	Given	Given	Fully Vaccinated
171	Omani	Male	Mother	Yes	Government		North Sharqiyah	1.26849	Given	Given	Given	Not Eligible	Not Eligible	Fully Vaccinated
172	Omani	Female	Father	Yes	Government		North Sharqiyah	3.47397	Given	Given	Not Given	Not Given	Given	Partial 12-18
173	Omani	Female	Mother	Yes	Government		South Batinah	0.769863	Given	Given	Not Eligible	Not Eligible	Not Eligible	Fully Vaccinated
174	Omani	Male	Mother	Yes	Government		South Batinah	4.20274	Given	Given	Given	Given	Given	Fully Vaccinated
175	Omani	Female	Mother	Yes	Government		South Batinah	1.03014	Given	Given	Given	Not Eligible	Not Eligible	Fully Vaccinated
176	Omani	Male	Mother	Yes	Government		North Batinah	4.70137	Given	Given	Given	Given	Not Eligible	Fully Vaccinated
177	Omani	Female	Mother	Yes	Government		South Batinah	1.00822	Given	Given	Given	Not Eligible	Not Eligible	Fully Vaccinated
178	Omani	Male	Mother	Yes	Government		Muscat	2.0137	Given	Given	Given	Given	Not Given	Fully Vaccinated
179	Omani	Male	Mother	Yes	Government		South Batinah	1.49863	Given	Given	Given	Given	Not Eligible	Fully Vaccinated
180	Omani	Male	Mother	Yes	Government		North Batinah	4.76438	Given	Given	Given	Given	Not Eligible	Fully Vaccinated
181	Omani	Male	Mother	Yes	Government		South Batinah	1.52329	Given	Given	Given	Given	Not Eligible	Fully Vaccinated
182	Omani	Male	Mother	Yes	Government		South Batinah	0.764384	Given	Given	Not Eligible	Not Eligible	Not Eligible	Fully Vaccinated
183	Omani	Female	Mother	Yes	Government		Dakhiliyah	4.32877	Given	Given	Given	Given	Not Eligible	Fully Vaccinated
184	Omani	Female	Mother	Yes	Government		South Batinah	2.08219	Given	Given	Given	Given	Given	Fully Vaccinated
185	Omani	Female	Mother	Yes	Government		South Batinah	1.49863	Given	Given	Given	Given	Not Eligible	Fully Vaccinated
186	Omani	Female	Mother	Yes	Government		South Batinah	0.830137	Given	Given	Not Eligible	Not Eligible	Not Eligible	Fully Vaccinated
187	Omani	Male	Mother	Yes	Government	Medical Reason	Dakhiliyah	1.20274	Given	Given	Given	Not Eligible	Not Eligible	Fully Vaccinated
188	Omani	Female	Mother	Yes	Government		Dakhiliyah	0.454795	Given	Not Eligible	Not Eligible	Not Eligible	Not Eligible	Fully Vaccinated
189	Omani	Female	Mother	Yes	Government		North Sharqiyah	1.08767	Given	Given	Given	Not Eligible	Not Eligible	Fully Vaccinated
190	Omani	Male	Mother	Yes	Government		Muscat	1.49863	Given	Given	Given	Given	Not Eligible	Fully Vaccinated
191	Omani	Male	Mother	Yes	Government		South Batinah	1.07671	Given	Given	Given	Not Eligible	Not Eligible	Fully Vaccinated
192	Omani	Female	Mother	Yes	Government		South Batinah	2.82466	Given	Given	Given	Given	Given	Fully Vaccinated
193	Omani	Male	Mother	Yes	Government		South Batinah	1.70959	Given	Given	Given	Given	Not Eligible	Fully Vaccinated
194	Omani	Female	Mother	Yes	Government		Dakhiliyah	2.45479	Given	Given	Given	Given	Given	Fully Vaccinated
195	Omani	Female	Mother	Yes	Government		Dakhiliyah	2.50959	Given	Given	Given	Given	Given	Fully Vaccinated
196	Omani	Male	Mother	Yes	Government		North Batinah	3.19452	Given	Given	Given	Given	Given	Fully Vaccinated
197	Omani	Male	Caregiver	Yes	Government		North Batinah	4.12055	Given	Given	Given	Given	Given	Fully Vaccinated
198	Omani	Female	Mother	Yes	Government		North Batinah	3.85753	Given	Given	Given	Given	Given	Fully Vaccinated
199	Omani	Male	Mother	Yes	Government		Dakhiliyah	3.24384	Given	Given	Given	Given	Given	Fully Vaccinated
200	Omani	Male	Father	Yes	Government		Dakhiliyah	2.36712	Given	Given	Given	Given	Given	Fully Vaccinated
201	Omani	Male	Mother	Yes	Government		South Batinah	1.24384	Given	Given	Given	Not Eligible	Not Eligible	Fully Vaccinated
202	Omani	Male	Mother	Yes	Government		South Batinah	3.7863	Given	Given	Given	Given	Given	Fully Vaccinated
203	Omani	Male	Caregiver	Yes	Government		Dakhiliyah	0.731507	Given	Given	Not Eligible	Not Eligible	Not Eligible	Fully Vaccinated
204	Omani	Female	Father	Yes	Government		North Sharqiyah	2.70137	Given	Given	Given	Given	Given	Fully Vaccinated
205	Omani	Female	Mother	Yes	Government		North Sharqiyah	3.39726	Given	Given	Given	Given	Given	Fully Vaccinated
206	Omani	Male	Mother	Yes	Government		Muscat	3.96986	Given	Given	Given	Given	Given	Fully Vaccinated
207	Omani	Male	Mother	Yes	Government		Dakhiliyah	2.96712	Given	Given	Given	Given	Given	Fully Vaccinated
208	Omani	Female	Mother	Yes	Government		South Batinah	1.08493	Given	Given	Given	Not Eligible	Not Eligible	Fully Vaccinated
209	Omani	Female	Mother	Yes	Government		Muscat	0.542466	Given	Given	Not Eligible	Not Eligible	Not Eligible	Fully Vaccinated
210	Omani	Female	Mother	Yes	Government		Dakhiliyah	4.05479	Given	Given	Given	Given	Given	Fully Vaccinated
211	Omani	Male	Caregiver	Yes	Government		Dakhiliyah	3.4137	Given	Given	Given	Given	Given	Fully Vaccinated
212	Omani	Male	Mother	Yes	Government		Muscat	1.10959	Given	Given	Given	Not Eligible	Not Eligible	Fully Vaccinated
213	Omani	Male	Mother	Yes	Government		Dakhiliyah	1.65205	Given	Given	Given	Given	Not Eligible	Fully Vaccinated
214	Omani	Male	Mother	Yes	Government		Muscat	0.857534	Given	Given	Not Eligible	Not Eligible	Not Eligible	Fully Vaccinated
215	Omani	Female	Mother	Yes	Government		Dakhiliyah	1.55068	Given	Given	Given	Given	Not Eligible	Fully Vaccinated
216	Omani	Male	Mother	Yes	NA		North Sharqiyah	2.24658	Given	Given	Given	Given	Given	Fully Vaccinated
217	Omani	Male	Mother	Yes	Government		Dakhiliyah	1.41096	Given	Given	Given	Not Eligible	Not Eligible	Fully Vaccinated
218	Omani	Female	Mother	Yes	Government	Lack of information	Muscat	4.29589	Given	Given	Given	Given	Not Eligible	Partial 18
219	Omani	Female	Mother	Yes	Government		Muscat	3.25479	Given	Given	Given	Given	Given	Fully Vaccinated
220	Omani	Male	Mother	Yes	Government		Dakhiliyah	2.71781	Given	Given	Given	Given	Given	Fully Vaccinated
221	Omani	Male	Mother	Yes	Government		Muscat	4.00274	Given	Given	Given	Given	Given	Fully Vaccinated
222	Omani	Female	Other	Yes	Government		North Sharqiyah	4.55616	Given	Given	Given	Given	Not Eligible	Fully Vaccinated
223	Omani	Female	Caregiver	Yes	Government		Dakhiliyah	1.01096	Given	Given	Given	Not Eligible	Not Eligible	Fully Vaccinated
224	Omani	Female	Mother	Yes	Government		Dakhiliyah	2.16712	Given	Given	Given	Given	Given	Fully Vaccinated
225	Omani	Male	Mother	Yes	Government	Lack of information	Muscat	2.95616	Given	Given	Given	Given	Not Given	Fully Vaccinated
226	Omani	Male	Mother	Yes	Government		Muscat	2.48767	Given	Given	Given	Given	Given	Fully Vaccinated
227	Omani	Female	Mother	Yes	Government		South Batinah	2.0274	Given	Given	Given	Given	Given	Fully Vaccinated
228	Omani	Male	Mother	Yes	Government		Muscat	2.70685	Given	Given	Given	Given	Given	Fully Vaccinated
229	Omani	Male	Mother	Yes	Government		South Batinah	1.51781	Given	Given	Given	Given	Not Eligible	Fully Vaccinated
230	Omani	Male	Mother	Yes	Government		Muscat	1.61644	Given	Given	Given	Given	Not Eligible	Fully Vaccinated
231	Omani	Female	Mother	Yes	Government		Muscat	3.48493	Given	Given	Given	Given	Given	Fully Vaccinated
232	Omani	Female	Mother	Yes	Government		Muscat	0.805479	Given	Given	Not Eligible	Not Eligible	Not Eligible	Fully Vaccinated
233	Omani	Female	Mother	Yes	Government		North Sharqiyah	1.92055	Given	Given	Given	Given	Not Eligible	Fully Vaccinated
234	Omani	Female	Mother	Yes	Government		North Sharqiyah	2.72329	Given	Given	Given	Given	Given	Fully Vaccinated
235	Omani	Male	Other	Yes	Government		Dakhiliyah	0.936986	Given	Given	Not Eligible	Not Eligible	Not Eligible	Fully Vaccinated
236	Omani	Female	Father	Yes	Government		Dakhiliyah	2.06301	Given	Given	Given	Given	Given	Fully Vaccinated
237	Omani	Male	Mother	Yes	Government		Dakhiliyah	1.9726	Given	Given	Given	Given	Not Eligible	Fully Vaccinated
238	Omani	Male	Mother	Yes	Government		Muscat	4.48493	Given	Given	Given	Given	Not Eligible	Fully Vaccinated
239	Omani	Male	Father	Yes	Government		Dakhiliyah	3.75342	Given	Given	Given	Given	Given	Fully Vaccinated
240	Omani	Female	Father	Yes	Government		Dakhiliyah	2.90411	Given	Given	Given	Given	Given	Fully Vaccinated
241	Omani	Female	Father	Yes	Government	Medical Reason	Dakhiliyah	1.69315	Given	Given	Given	Given	Not Eligible	Fully Vaccinated
242	Omani	Female	Mother	Yes	Government		Muscat	3.94247	Given	Given	Given	Given	Given	Fully Vaccinated
243	Omani	Female	Father	Yes	Government		Dakhiliyah	2.31507	Given	Given	Given	Given	Given	Fully Vaccinated
244	Omani	Male	Mother	Yes	Government		Muscat	2.21918	Given	Given	Given	Given	Given	Fully Vaccinated
245	Omani	Male	Mother	Yes	Government		Muscat	1.78082	Given	Given	Given	Given	Not Eligible	Fully Vaccinated
246	Omani	Male	Mother	Yes	Government		Dakhiliyah	3.22192	Given	Given	Given	Given	Given	Fully Vaccinated
247	Omani	Female	Caregiver	Yes	Government		Dakhiliyah	3.15068	Given	Given	Given	Given	Given	Fully Vaccinated
248	Omani	Female	Mother	Yes	Government		Dakhiliyah	2.12603	Given	Given	Given	Given	Given	Fully Vaccinated
249	Omani	Male	Mother	Yes	Government		North Batinah	4.32603	Given	Given	Given	Given	Not Eligible	Fully Vaccinated
250	Omani	Male	Mother	Yes	Government		Muscat	3.72877	Given	Given	Given	Given	Given	Fully Vaccinated
251	Omani	Female	Caregiver	Yes	Government		Dakhiliyah	1.42192	Given	Given	Given	Not Eligible	Not Eligible	Fully Vaccinated
252	Omani	Male	Mother	Yes	Government		North Sharqiyah	3.83288	Given	Given	Given	Given	Given	Fully Vaccinated
253	Omani	Male	Mother	Yes	Government		Muscat	0.956164	Given	Given	Not Eligible	Not Eligible	Not Eligible	Fully Vaccinated
254	Omani	Male	Mother	Yes	Government		North Batinah	4.32603	Given	Given	Given	Given	Not Eligible	Fully Vaccinated
255	Omani	Female	Mother	Yes	Government		Dakhiliyah	2.81096	Given	Given	Given	Given	Given	Fully Vaccinated
256	Omani	Male	Mother	Yes	Government		Dakhiliyah	3.79178	Given	Given	Given	Given	Given	Fully Vaccinated
257	Omani	Female	Mother	Yes	Government		Dakhiliyah	2.73973	Given	Given	Given	Given	Given	Fully Vaccinated
258	Omani	Female	Mother	Yes	Government		North Batinah	2.54795	Given	Given	Given	Given	Given	Fully Vaccinated
259	Omani	Female	Mother	Yes	Government		Dakhiliyah	2.13699	Given	Given	Given	Given	Given	Fully Vaccinated
260	Omani	Male	Mother	Yes	Government		Muscat	2.67123	Given	Given	Given	Given	Given	Fully Vaccinated
261	Omani	Male	Mother	Yes	Government		Dakhiliyah	4.43562	Given	Given	Given	Given	Not Eligible	Fully Vaccinated
262	Omani	Male	Mother	Yes	Government		Dakhiliyah	0.69589	Given	Given	Not Eligible	Not Eligible	Not Eligible	Fully Vaccinated
263	Omani	Female	Mother	Yes	Government		Dakhiliyah	3.97534	Given	Given	Given	Given	Given	Fully Vaccinated
264	Omani	Male	Mother	Yes	Government		Dakhiliyah	2.7589	Given	Given	Given	Given	Given	Fully Vaccinated
265	Omani	Female	Mother	Yes	Government		Dakhiliyah	3.27397	Given	Given	Given	Given	Given	Fully Vaccinated
266	Omani	Female	Mother	Yes	Government		North Batinah	2.32877	Given	Given	Given	Given	Given	Fully Vaccinated
267	Omani	Male	Mother	Yes	Government	Medical Reason	Dakhiliyah	4.73973	Given	Given	Given	Given	Not Eligible	Fully Vaccinated
268	Omani	Male	Father	Yes	Government		Dakhiliyah	2.37534	Given	Given	Given	Given	Given	Fully Vaccinated
269	Omani	Male	Mother	Yes	Government	Lack of information	Muscat	3.39726	Given	Given	Given	Given	Not Given	Fully Vaccinated
270	Omani	Male	Mother	Yes	Government		North Batinah	4.46301	Given	Given	Given	Given	Not Eligible	Fully Vaccinated
271	Omani	Female	Mother	Yes	Government		Dakhiliyah	4.72603	Given	Given	Given	Given	Not Eligible	Fully Vaccinated
272	Omani	Male	Mother	Yes	Government		Dakhiliyah	0.734247	Given	Given	Not Eligible	Not Eligible	Not Eligible	Fully Vaccinated
273	Omani	Female	Mother	Yes	Government		Muscat	3.20822	Given	Given	Given	Given	Given	Fully Vaccinated
274	Omani	Male	Mother	Yes	Government		Muscat	1.19452	Given	Given	Given	Not Eligible	Not Eligible	Fully Vaccinated
275	Omani	Female	Mother	Yes	Government		South Batinah	0.767123	Given	Given	Not Eligible	Not Eligible	Not Eligible	Fully Vaccinated
276	Omani	Female	Mother	Yes	Government		South Batinah	4.89041	Given	Given	Given	Given	Not Eligible	Fully Vaccinated
277	Omani	Male	Mother	Yes	Government		South Batinah	1.86301	Given	Given	Given	Given	Not Eligible	Fully Vaccinated
278	Omani	Male	Mother	Yes	Government		North Batinah	1.51233	Given	Given	Given	Given	Not Eligible	Fully Vaccinated
279	Omani	Male	Father	Yes	Government		North Batinah	3.86027	Given	Given	Given	Given	Given	Fully Vaccinated
280	Omani	Female	Father	Yes	Government		North Batinah	0.673973	Given	Given	Not Eligible	Not Eligible	Not Eligible	Fully Vaccinated
281	Omani	Male	Father	Yes	Government		North Batinah	2.40822	Given	Given	Given	Given	Given	Fully Vaccinated
282	Omani	Female	Mother	Yes	Government		North Batinah	1.93699	Given	Given	Given	Given	Not Eligible	Fully Vaccinated
283	Omani	Male	Mother	Yes	Government		North Batinah	3.98082	Given	Given	Given	Given	Given	Fully Vaccinated
284	Omani	Female	Caregiver	Yes	NA		North Batinah	3.9589	Given	Given	Given	Given	Given	Fully Vaccinated
285	Omani	Male	Father	Yes	Government		North Batinah	4.61918	Given	Given	Given	Given	Not Eligible	Fully Vaccinated
286	Omani	Female	Father	Yes	Government		North Batinah	3.31507	Given	Given	Given	Given	Given	Fully Vaccinated
287	Omani	Female	Father	Yes	Government		North Batinah	0.50411	Given	Given	Not Eligible	Not Eligible	Not Eligible	Fully Vaccinated
288	Omani	Male	Mother	Yes	Government		Muscat	3.78904	Given	Given	Given	Given	Given	Fully Vaccinated
289	Omani	Male	Mother	Yes	Government		Muscat	3.40548	Given	Given	Given	Given	Given	Fully Vaccinated
290	Omani	Male	Mother	Yes	Government		North Batinah	2.46301	Given	Given	Given	Given	Given	Fully Vaccinated
291	Omani	Male	Mother	Yes	Government		Muscat	2.33151	Given	Given	Given	Given	Given	Fully Vaccinated
292	Omani	Male	Mother	Yes	Government		Muscat	3.92329	Given	Given	Given	Given	Given	Fully Vaccinated
293	Omani	Male	Mother	Yes	Government		Muscat	1.32603	Given	Given	Given	Not Eligible	Not Eligible	Fully Vaccinated
294	Omani	Male	Mother	Yes	Government		Muscat	3.92329	Given	Given	Given	Given	Given	Fully Vaccinated
295	Omani	Male	Father	Yes	Government		North Batinah	3.27671	Given	Given	Given	Given	Not Given	Fully Vaccinated
296	Omani	Female	Mother	Yes	Government		Muscat	4.87397	Given	Given	Given	Given	Not Eligible	Fully Vaccinated
297	Omani	Male	Mother	Yes	Government		Muscat	3.45479	Given	Given	Given	Given	Given	Fully Vaccinated
298	Omani	Male	Mother	Yes	Government		Dakhiliyah	4.07945	Given	Given	Given	Given	Given	Fully Vaccinated
299	Omani	Male	Mother	Yes	Government		North Batinah	3.13151	Given	Given	Given	Given	Given	Fully Vaccinated
300	Omani	Female	Mother	Yes	Government		Dakhiliyah	4.11233	Given	Given	Given	Given	Given	Fully Vaccinated
301	Omani	Female	Mother	Yes	Government		North Batinah	4.45479	Given	Given	Given	Given	Not Eligible	Fully Vaccinated
302	Omani	Female	Father	Yes	NA		North Batinah	2.16438	Given	Given	Given	Given	Not Given	Fully Vaccinated
303	Omani	Female	Mother	Yes	Government	Lack of information	Muscat	4.36712	Given	Given	Given	Given	Not Eligible	Partial 18
304	Omani	Female	Mother	Yes	Government		Muscat	4.85205	Given	Given	Given	Given	Not Eligible	Fully Vaccinated
305	Omani	Male	Mother	Yes	Government		Muscat	2.44932	Given	Given	Given	Given	Given	Fully Vaccinated
306	Omani	Female	Mother	Yes	Government		North Batinah	3.80822	Given	Given	Given	Given	Given	Fully Vaccinated
307	Omani	Male	Father	Yes	Government		North Batinah	0.630137	Given	Given	Not Eligible	Not Eligible	Not Eligible	Fully Vaccinated
308	Omani	Female	Mother	Yes	Private		Muscat	3.32877	Given	Given	Given	Given	Given	Fully Vaccinated
309	Omani	Female	Mother	Yes	Government		Muscat	1.70411	Given	Given	Given	Given	Not Eligible	Fully Vaccinated
310	Omani	Male	Mother	Yes	Government		North Batinah	2.89315	Given	Given	Given	Given	Not Given	Fully Vaccinated
311	Omani	Male	Mother	Yes	Government		North Batinah	1.52329	Given	Given	Given	Not Eligible	Not Eligible	Fully Vaccinated
312	Omani	Female	Mother	Yes	Government		North Batinah	2.31781	Given	Given	Given	Given	Given	Fully Vaccinated
313	Omani	Female	Father	Yes	Government		North Batinah	3.97534	Given	Given	Given	Given	Given	Fully Vaccinated
314	Omani	Male	Mother	Yes	Government		North Batinah	0.860274	Given	Given	Not Eligible	Not Eligible	Not Eligible	Fully Vaccinated
315	Omani	Male	Father	Yes	Government		Muscat	3.63014	Given	Given	Given	Given	Given	Fully Vaccinated
316	Omani	Male	Mother	Yes	Government		North Batinah	2.69589	Given	Given	Given	Given	Given	Fully Vaccinated
317	Omani	Male	Father	Yes	Government		Muscat	0.791781	Given	Given	Not Eligible	Not Eligible	Not Eligible	Fully Vaccinated
318	Omani	Male	Mother	Yes	Government		Muscat	1.48493	Given	Given	Given	Not Eligible	Not Eligible	Fully Vaccinated
319	Omani	Male	Mother	Yes	Government		North Batinah	1.49315	Given	Given	Given	Not Eligible	Not Eligible	Fully Vaccinated
320	Omani	Male	Mother	Yes	Government		North Batinah	0.750685	Given	Given	Not Eligible	Not Eligible	Not Eligible	Fully Vaccinated
321	Omani	Female	Mother	Yes	Government		Muscat	1.01096	Given	Given	Given	Not Eligible	Not Eligible	Fully Vaccinated
322	Omani	Male	Mother	Yes	Government		Muscat	4.00274	Given	Given	Given	Given	Given	Fully Vaccinated
323	Omani	Male	Father	Yes	Government		North Batinah	0.989041	Given	Given	Not Eligible	Not Eligible	Not Eligible	Fully Vaccinated
324	Omani	Male	Father	Yes	Government		Muscat	1.88767	Given	Given	Given	Given	Not Eligible	Fully Vaccinated
325	Omani	Male	Mother	Yes	Government		Muscat	1.56164	Given	Given	Given	Given	Not Eligible	Partial 18
326	Omani	Male	Mother	Yes	Government		Muscat	3.73425	Given	Given	Given	Given	Given	Fully Vaccinated
327	Omani	Male	Caregiver	Yes	Government		North Batinah	0.726027	Given	Given	Not Eligible	Not Eligible	Not Eligible	Fully Vaccinated
328	Omani	Female	Mother	Yes	Government		Muscat	1.28219	Given	Given	Given	Not Eligible	Not Eligible	Fully Vaccinated
329	Omani	Male	Caregiver	Yes	Government		North Batinah	1.67945	Given	Given	Given	Given	Not Eligible	Fully Vaccinated
330	Omani	Female	Mother	Yes	Government		Muscat	1.35342	Given	Given	Given	Not Eligible	Not Eligible	Fully Vaccinated
331	Omani	Female	Caregiver	Yes	Government		North Batinah	3.02192	Given	Given	Given	Given	Given	Fully Vaccinated
332	Omani	Female	Caregiver	Yes	Government		North Batinah	1.52603	Given	Given	Given	Given	Not Eligible	Fully Vaccinated
333	Omani	Female	Father	Yes	Government		Dakhiliyah	2.06301	Given	Given	Given	Given	Given	Fully Vaccinated
334	Omani	Female	Caregiver	Yes	Government		Dakhiliyah	0.953425	Given	Given	Not Eligible	Not Eligible	Not Eligible	Fully Vaccinated
335	Omani	Female	Caregiver	Yes	Government		Dakhiliyah	1.61918	Given	Given	Given	Given	Not Eligible	Fully Vaccinated
336	Omani	Female	Father	Yes	Government		Muscat	3.36986	Given	Given	Given	Given	Given	Fully Vaccinated
337	Omani	Female	Mother	Yes	Government		Dakhiliyah	3.96712	Given	Given	Given	Given	Given	Fully Vaccinated
338	Omani	Female	Mother	Yes	Government		Dakhiliyah	1.49315	Given	Given	Given	Not Eligible	Not Eligible	Fully Vaccinated
339	Omani	Male	Mother	Yes	Government		Dakhiliyah	3.94247	Given	Given	Given	Given	Given	Fully Vaccinated
340	Omani	Female	Mother	Yes	Government		Dakhiliyah	1.54521	Given	Given	Given	Given	Not Eligible	Fully Vaccinated
341	Omani	Male	Mother	Yes	Government		Dakhiliyah	2.92329	Given	Given	Given	Given	Given	Fully Vaccinated
342	Omani	Male	Mother	Yes	Government		Dakhiliyah	2.68767	Given	Given	Given	Given	Given	Fully Vaccinated
343	Omani	Male	Mother	Yes	Government		Dakhiliyah	3.09589	Given	Given	Given	Given	Given	Fully Vaccinated
344	Omani	Female	Mother	Yes	NA		Dakhiliyah	0.969863	Given	Given	Not Eligible	Not Eligible	Not Eligible	Fully Vaccinated
345	Omani	Female	Mother	Yes	Government		Dakhiliyah	1.56986	Given	Given	Given	Given	Not Eligible	Fully Vaccinated
346	Omani	Male	Mother	Yes	Government		North Batinah	1.01644	Given	Given	Given	Not Eligible	Not Eligible	Fully Vaccinated
347	Omani	Female	Mother	Yes	NA		Dakhiliyah	3.69589	Given	Given	Given	Given	Given	Fully Vaccinated
348	Omani	Male	Father	Yes	Government		South Batinah	4.16164	Given	Given	Given	Given	Given	Fully Vaccinated
349	Omani	Male	Mother	Yes	Government		North Batinah	3.2274	Given	Given	Given	Given	Given	Fully Vaccinated
350	Omani	Male	Mother	Yes	Government		Dakhiliyah	3.80548	Given	Given	Given	Given	Given	Fully Vaccinated
351	Omani	Male	Mother	Yes	Government		Dakhiliyah	3.25205	Given	Given	Given	Given	Given	Fully Vaccinated
352	Omani	Female	Mother	Yes	Government		North Batinah	2.19452	Given	Given	Given	Given	Given	Fully Vaccinated
353	Omani	Male	Mother	Yes	Government		Dakhiliyah	2.71507	Given	Given	Given	Given	Given	Fully Vaccinated
354	Omani	Male	Father	Yes	Government		Dakhiliyah	2.79726	Given	Given	Given	Given	Given	Fully Vaccinated
355	Omani	Female	Mother	Yes	Government		Dakhiliyah	2.8	Given	Given	Given	Given	Given	Fully Vaccinated
356	Omani	Female	Father	Yes	Government		South Batinah	1.42192	Given	Given	Given	Not Eligible	Not Eligible	Fully Vaccinated
357	Omani	Male	Mother	Yes	Government		Dakhiliyah	1.56712	Given	Given	Given	Given	Not Eligible	Fully Vaccinated
358	Omani	Male	Mother	Yes	Government		North Batinah	0.750685	Given	Given	Not Eligible	Not Eligible	Not Eligible	Fully Vaccinated
359	Omani	Male	Father	Yes	Government		North Sharqiyah	2.15342	Given	Given	Given	Given	Given	Fully Vaccinated
360	Omani	Male	Mother	Yes	Government		Dakhiliyah	1.74247	Given	Given	Given	Given	Not Eligible	Fully Vaccinated
361	Omani	Female	Mother	Yes	Government		Dakhiliyah	3.67123	Given	Given	Given	Given	Given	Fully Vaccinated
362	Omani	Female	Mother	Yes	Government		North Batinah	0.80274	Given	Given	Not Eligible	Not Eligible	Not Eligible	Fully Vaccinated
363	Omani	Female	Mother	Yes	Government		Dakhiliyah	4.71233	Given	Given	Given	Given	Not Eligible	Fully Vaccinated
364	Omani	Male	Mother	Yes	Government		Dakhiliyah	2.61096	Given	Given	Given	Given	Given	Fully Vaccinated
365	Omani	Female	Mother	Yes	Government		Dakhiliyah	1.37534	Given	Given	Given	Not Eligible	Not Eligible	Fully Vaccinated
366	Omani	Female	Mother	Yes	Government		South Batinah	1.42192	Given	Given	Given	Not Eligible	Not Eligible	Fully Vaccinated
367	Omani	Female	Mother	Yes	Government		North Sharqiyah	1.32055	Given	Given	Given	Not Eligible	Not Eligible	Fully Vaccinated
368	Omani	Female	Mother	Yes	Government		North Batinah	2.76986	Given	Given	Given	Given	Given	Fully Vaccinated
369	Omani	Female	Mother	Yes	Government		Dakhiliyah	2.10959	Given	Given	Given	Given	Given	Fully Vaccinated
370	Omani	Female	Father	Yes	Government		Dakhiliyah	2.05479	Given	Given	Given	Given	Given	Fully Vaccinated
371	Omani	Male	Mother	Yes	Government		South Batinah	3.30959	Given	Given	Given	Given	Given	Fully Vaccinated
372	Omani	Female	Caregiver	Yes	Government		North Batinah	0.99726	Given	Given	Given	Not Eligible	Not Eligible	Fully Vaccinated
373	Omani	Female	Mother	Yes	Government		Dakhiliyah	3.40822	Given	Given	Given	Given	Given	Fully Vaccinated
374	Omani	Female	Mother	Yes	Government		North Sharqiyah	0.726027	Given	Given	Not Eligible	Not Eligible	Not Eligible	Fully Vaccinated
375	Omani	Male	Mother	Yes	Government		Muscat	3.16438	Given	Given	Given	Given	Given	Fully Vaccinated
376	Omani	Male	Mother	Yes	Government		North Sharqiyah	4.24384	Given	Given	Given	Given	Not Eligible	Fully Vaccinated
377	Omani	Female	Mother	Yes	Government		South Batinah	2.07123	Given	Given	Given	Given	Given	Fully Vaccinated
378	Omani	Male	Mother	Yes	Government		North Sharqiyah	3.08767	Given	Given	Given	Given	Given	Fully Vaccinated
379	Omani	Male	Mother	Yes	Government		North Batinah	1.50685	Given	Given	Given	Given	Not Eligible	Fully Vaccinated
380	Omani	Male	Mother	Yes	Government		South Batinah	2.15616	Given	Given	Given	Given	Given	Fully Vaccinated
381	Omani	Male	Mother	Yes	Government		Muscat	1.09041	Given	Given	Given	Not Eligible	Not Eligible	Fully Vaccinated
382	Omani	Male	Mother	Yes	Government		Dakhiliyah	1.5589	Given	Given	Given	Given	Not Eligible	Fully Vaccinated
383	Omani	Male	Caregiver	Yes	Government		North Batinah	4.05205	Given	Given	Given	Given	Given	Fully Vaccinated
384	Omani	Female	Mother	Yes	Government		North Batinah	2.1726	Given	Given	Given	Given	Given	Fully Vaccinated
385	Omani	Male	Caregiver	Yes	Government		Muscat	3.88767	Given	Given	Given	Given	Given	Fully Vaccinated
386	Omani	Female	Father	Yes	Government		Dakhiliyah	3.18356	Given	Given	Given	Given	Given	Fully Vaccinated
387	Omani	Male	Mother	Yes	Government		Muscat	3.74795	Given	Given	Given	Given	Given	Fully Vaccinated
388	Omani	Female	Mother	Yes	Government		North Batinah	2.54247	Given	Given	Given	Given	Given	Fully Vaccinated
389	Omani	Female	Caregiver	Yes	Government		North Batinah	1.40822	Given	Given	Given	Not Eligible	Not Eligible	Fully Vaccinated
390	Omani	Female	Caregiver	Yes	Government		Muscat	4.36438	Given	Given	Given	Given	Not Eligible	Fully Vaccinated
391	Omani	Male	Mother	Yes	Government		North Batinah	3.64384	Given	Given	Given	Given	Given	Fully Vaccinated
392	Omani	Female	Mother	Yes	Government		North Batinah	3.7726	Given	Given	Given	Given	Given	Fully Vaccinated
393	Omani	Female	Mother	Yes	Government		North Sharqiyah	2.8411	Given	Given	Given	Given	Given	Fully Vaccinated
394	Omani	Female	Mother	Yes	Government		North Batinah	2.92329	Given	Given	Given	Given	Given	Fully Vaccinated
395	Omani	Male	Mother	Yes	Government		North Batinah	2.11233	Given	Given	Given	Given	Given	Fully Vaccinated
396	Omani	Male	Mother	Yes	Government		North Sharqiyah	4.44932	Given	Given	Given	Given	Not Eligible	Fully Vaccinated
397	Omani	Male	Mother	Yes	Government		Dakhiliyah	3.46575	Given	Given	Given	Given	Given	Fully Vaccinated
398	Omani	Male	Mother	Yes	Government		North Sharqiyah	3.41644	Given	Given	Given	Given	Given	Fully Vaccinated
399	Omani	Female	Mother	Yes	Government		North Batinah	3.0411	Given	Given	Given	Given	Given	Fully Vaccinated
400	Omani	Male	Mother	Yes	Government		Muscat	2.40274	Given	Given	Given	Given	Given	Fully Vaccinated
401	Omani	Female	Caregiver	Yes	Government		Muscat	3.07397	Given	Given	Given	Given	Given	Fully Vaccinated
402	Omani	Male	Mother	Yes	Government		Dakhiliyah	3.06301	Given	Given	Given	Given	Given	Fully Vaccinated
403	Omani	Female	Mother	Yes	Government		North Sharqiyah	1.74521	Given	Given	Given	Given	Not Eligible	Fully Vaccinated
404	Omani	Female	Mother	Yes	Government		North Batinah	3.6137	Given	Given	Given	Given	Given	Fully Vaccinated
405	Omani	Male	Mother	Yes	Government		Dakhiliyah	3.70959	Given	Given	Given	Given	Given	Fully Vaccinated
406	Omani	Female	Mother	Yes	Government		North Batinah	0.90411	Given	Given	Not Eligible	Not Eligible	Not Eligible	Fully Vaccinated
407	Omani	Male	Mother	Yes	Government		Dakhiliyah	1.81644	Given	Given	Given	Given	Not Eligible	Fully Vaccinated
408	Omani	Female	Mother	Yes	Government		North Batinah	1.66301	Given	Given	Given	Given	Not Eligible	Fully Vaccinated
409	Omani	Male	Mother	Yes	Government		Dakhiliyah	2.71781	Given	Given	Given	Given	Given	Fully Vaccinated
410	Omani	Female	Mother	Yes	Government		North Batinah	1.38356	Given	Given	Given	Not Eligible	Not Eligible	Fully Vaccinated
411	Omani	Male	Mother	Yes	Government		Muscat	0.726027	Given	Given	Not Eligible	Not Eligible	Not Eligible	Fully Vaccinated
412	Omani	Female	Mother	Yes	Government		North Batinah	4.18082	Given	Given	Given	Given	Given	Fully Vaccinated
413	Omani	Female	Father	Yes	Government		Dakhiliyah	2.39726	Given	Given	Given	Given	Given	Fully Vaccinated
414	Non-Omani	Female	Mother	Yes	Government	Lack of information	Muscat	1.04932	Given	Given	Not Eligible	Not Eligible	Not Eligible	Fully Vaccinated
415	Omani	Female	Mother	Yes	Government		Dakhiliyah	0.720548	Given	Given	Not Eligible	Not Eligible	Not Eligible	Fully Vaccinated
416	Omani	Male	Mother	Yes	Government		Muscat	4.73425	Given	Given	Given	Given	Not Eligible	Fully Vaccinated
417	Non-Omani	Male	Mother	Yes	Government	Lack of information	Muscat	0.994521	Given	Given	Not Eligible	Not Eligible	Not Eligible	Fully Vaccinated
418	Omani	Male	Mother	Yes	Government		Dakhiliyah	3.92329	Given	Given	Given	Given	Given	Fully Vaccinated
419	Omani	Male	Mother	Yes	Government		Muscat	2.6	Given	Given	Given	Given	Given	Fully Vaccinated
420	Omani	Male	Mother	Yes	Government		South Batinah	4.7726	Given	Given	Given	Given	Not Eligible	Fully Vaccinated
421	Omani	Male	Mother	Yes	Government		Muscat	1.13699	Given	Given	Given	Not Eligible	Not Eligible	Fully Vaccinated
422	Omani	Male	Mother	Yes	Government		Muscat	1.17808	Given	Given	Given	Not Eligible	Not Eligible	Fully Vaccinated
423	Omani	Male	Mother	Yes	Government		South Batinah	3.3726	Given	Given	Given	Given	Given	Fully Vaccinated
424	Omani	Male	Mother	Yes	Government		Dakhiliyah	2.6	Given	Given	Given	Given	Given	Fully Vaccinated
425	Omani	Male	Mother	Yes	Government		South Batinah	2.47945	Given	Given	Given	Given	Given	Fully Vaccinated
426	Omani	Male	Mother	Yes	Government		South Batinah	3.83014	Given	Given	Given	Given	Given	Fully Vaccinated
427	Omani	Male	Mother	Yes	Government		Dakhiliyah	4.1726	Given	Given	Given	Given	Given	Fully Vaccinated
428	Omani	Female	Father	Yes	Government		South Batinah	0.684932	Given	Given	Not Eligible	Not Eligible	Not Eligible	Fully Vaccinated
429	Omani	Male	Mother	Yes	Government		North Batinah	0.865753	Given	Given	Not Eligible	Not Eligible	Not Eligible	Fully Vaccinated
430	Omani	Female	Father	Yes	Government		South Batinah	2.86575	Given	Given	Given	Given	Given	Fully Vaccinated
431	Omani	Male	Mother	Yes	Government		North Batinah	3.42192	Given	Given	Given	Given	Given	Fully Vaccinated
432	Omani	Female	Mother	Yes	Government		Muscat	3.24384	Given	Given	Given	Given	Given	Fully Vaccinated
433	Omani	Female	Mother	Yes	Government		Dakhiliyah	1.76438	Given	Given	Given	Given	Not Eligible	Fully Vaccinated
434	Omani	Male	Mother	Yes	Government		North Sharqiyah	2.14247	Given	Given	Given	Given	Given	Fully Vaccinated
435	Omani	Female	Mother	Yes	Government		Muscat	3.2411	Given	Given	Given	Given	Given	Fully Vaccinated
436	Omani	Female	Mother	Yes	Government		North Batinah	1.86575	Given	Given	Given	Given	Not Eligible	Fully Vaccinated
437	Omani	Male	Father	Yes	Government		Dakhiliyah	2.52329	Given	Given	Given	Given	Given	Fully Vaccinated
438	Omani	Female	Mother	Yes	Government		Dakhiliyah	1.31507	Given	Given	Given	Not Eligible	Not Eligible	Fully Vaccinated
439	Omani	Male	Mother	Yes	Government		North Batinah	1.00822	Given	Given	Not Given	Not Eligible	Not Eligible	Partial 12
440	Omani	Female	Mother	Yes	Government		North Batinah	2.3589	Given	Given	Given	Given	Given	Fully Vaccinated
441	Omani	Female	Mother	Yes	Government		Muscat	1.05205	Given	Given	Given	Not Eligible	Not Eligible	Fully Vaccinated
442	Omani	Female	Mother	Yes	Government		North Sharqiyah	4.15342	Given	Given	Given	Given	Given	Fully Vaccinated
443	Omani	Male	Mother	Yes	Government		Dakhiliyah	4.95342	Given	Given	Given	Given	Not Eligible	Fully Vaccinated
444	Omani	Male	Mother	Yes	Government		Dakhiliyah	3.04932	Given	Given	Given	Given	Given	Fully Vaccinated
445	Omani	Female	Mother	Yes	Government		Dakhiliyah	3.96438	Given	Given	Given	Given	Given	Fully Vaccinated
446	Omani	Female	Mother	Yes	Government	Lack of information	Muscat	2.12877	Given	Given	Given	Not Eligible	Not Eligible	Partial 18
447	Omani	Female	Mother	Yes	Government		Muscat	2.54247	Given	Given	Given	Given	Given	Fully Vaccinated
448	Omani	Male	Mother	Yes	Government		Muscat	4.40548	Given	Given	Given	Given	Not Eligible	Fully Vaccinated
449	Omani	Male	Mother	Yes	Government		North Batinah	4.47671	Given	Given	Given	Given	Not Eligible	Fully Vaccinated
450	Omani	Female	Mother	Yes	Government		North Batinah	0.739726	Given	Given	Not Eligible	Not Eligible	Not Eligible	Fully Vaccinated
451	Omani	Male	Mother	Yes	Government		South Batinah	2.27123	Given	Given	Given	Given	Given	Fully Vaccinated
452	Omani	Male	Mother	Yes	Government		Muscat	1.06027	Given	Given	Given	Not Eligible	Not Eligible	Fully Vaccinated
453	Omani	Female	Mother	Yes	Government		Muscat	1.03288	Given	Given	Given	Not Eligible	Not Eligible	Fully Vaccinated
454	Omani	Female	Mother	Yes	Government		Muscat	4.1726	Given	Given	Given	Given	Given	Fully Vaccinated
455	Omani	Male	Mother	Yes	Government		Dakhiliyah	3.76712	Given	Given	Given	Given	Given	Fully Vaccinated
456	Omani	Female	Mother	Yes	Government		Dakhiliyah	3.62192	Given	Given	Given	Given	Given	Fully Vaccinated
457	Omani	Male	Mother	Yes	Government		Dakhiliyah	2.51507	Given	Given	Given	Given	Given	Fully Vaccinated
458	Omani	Male	Mother	Yes	Government		Dakhiliyah	1.16438	Given	Given	Given	Not Eligible	Not Eligible	Fully Vaccinated
459	Omani	Male	Mother	Yes	Government		North Batinah	1.39452	Given	Given	Given	Not Eligible	Not Eligible	Fully Vaccinated
460	Omani	Male	Mother	Yes	Government		North Sharqiyah	3.90137	Given	Given	Given	Given	Given	Fully Vaccinated
461	Omani	Male	Mother	Yes	Government		Muscat	2.12329	Given	Given	Given	Given	Given	Fully Vaccinated
462	Omani	Male	Mother	Yes	Both		Muscat	1.51507	Given	Given	Given	Given	Not Eligible	Fully Vaccinated
463	Omani	Female	Mother	No	Government		Dakhiliyah	3.53973	Given	Given	Given	Given	Given	Fully Vaccinated
464	Omani	Female	Mother	Yes	Government		Muscat	1.52055	Given	Given	Given	Not Eligible	Not Eligible	Fully Vaccinated
465	Omani	Male	Mother	Yes	Government		Muscat	1.96986	Given	Given	Given	Given	Not Eligible	Fully Vaccinated
466	Omani	Male	Father	Yes	Government		Muscat	1.89863	Given	Given	Given	Given	Not Eligible	Fully Vaccinated
467	Omani	Male	Mother	Yes	Government		Muscat	1.24658	Given	Given	Given	Not Eligible	Not Eligible	Fully Vaccinated
468	Omani	Male	Mother	Yes	Government		Muscat	1.02192	Given	Given	Given	Not Eligible	Not Eligible	Fully Vaccinated
469	Omani	Male	Father	Yes	Government		Muscat	1.2	Given	Given	Given	Not Eligible	Not Eligible	Fully Vaccinated
470	Omani	Female	Mother	Yes	Government		North Batinah	2.07945	Given	Given	Given	Given	Given	Fully Vaccinated
471	Omani	Female	Caregiver	Yes	Government		Dakhiliyah	2.26301	Given	Given	Given	Given	Given	Fully Vaccinated
472	Omani	Female	Mother	Yes	Government		Muscat	1.54795	Given	Given	Given	Given	Not Eligible	Fully Vaccinated
473	Omani	Male	Mother	Yes	Government		Dakhiliyah	1.26027	Given	Given	Given	Not Eligible	Not Eligible	Fully Vaccinated
474	Omani	Female	Mother	Yes	Government		Muscat	2.41096	Given	Given	Given	Given	Given	Fully Vaccinated
475	Omani	Male	Mother	Yes	Government		North Batinah	1.63288	Given	Given	Given	Given	Not Eligible	Fully Vaccinated
476	Omani	Male	Mother	Yes	Government		Muscat	1.64384	Given	Given	Given	Given	Not Eligible	Fully Vaccinated
477	Omani	Male	Mother	Yes	Government		North Batinah	4.78082	Given	Given	Given	Given	Not Eligible	Fully Vaccinated
478	Omani	Male	Mother	Yes	Government		Muscat	0.830137	Given	Given	Not Eligible	Not Eligible	Not Eligible	Fully Vaccinated
479	Omani	Female	Mother	Yes	Government		Dakhiliyah	2.32055	Given	Given	Given	Given	Given	Fully Vaccinated
480	Omani	Male	Mother	Yes	Government		Dakhiliyah	4.23014	Given	Given	Given	Given	Not Eligible	Fully Vaccinated
481	Omani	Female	Mother	Yes	Government		Muscat	2.65205	Given	Given	Given	Given	Given	Fully Vaccinated
482	Omani	Female	Mother	Yes	Government		North Batinah	3.51781	Given	Given	Given	Given	Given	Fully Vaccinated
483	Omani	Male	Mother	Yes	Government		Dakhiliyah	0.8	Given	Given	Not Eligible	Not Eligible	Not Eligible	Fully Vaccinated
484	Omani	Male	Mother	Yes	Government		South Batinah	3.45205	Given	Given	Given	Given	Given	Fully Vaccinated
485	Non-Omani	Male	Father	Yes	Government		Muscat	4.49863	Given	Given	Given	Given	Not Eligible	Fully Vaccinated
486	Omani	Male	Mother	Yes	Government		North Batinah	4.13425	Given	Given	Given	Given	Given	Fully Vaccinated
487	Omani	Male	Mother	Yes	Government		North Sharqiyah	1.88767	Given	Given	Given	Given	Not Eligible	Fully Vaccinated
488	Omani	Male	Father	Yes	Government	Medical Reason	Dakhiliyah	1.80822	Given	Given	Given	Given	Not Eligible	Fully Vaccinated
489	Omani	Female	Mother	Yes	Government		Dakhiliyah	3.64384	Given	Given	Given	Given	Given	Fully Vaccinated
490	Omani	Female	Mother	Yes	Government		North Batinah	4.76164	Given	Given	Given	Given	Not Eligible	Fully Vaccinated
491	Omani	Male	Mother	Yes	Government		Muscat	4.89041	Given	Given	Given	Given	Not Eligible	Fully Vaccinated
492	Omani	Male	Mother	Yes	Government		Muscat	2.25753	Given	Given	Given	Given	Given	Fully Vaccinated
493	Omani	Male	Father	Yes	Government		South Batinah	0.931507	Given	Given	Not Eligible	Not Eligible	Not Eligible	Fully Vaccinated
494	Omani	Female	Father	Yes	Government		South Batinah	3.62192	Given	Given	Given	Given	Given	Fully Vaccinated
495	Omani	Male	Father	Yes	Government		Dakhiliyah	2.13425	Given	Given	Given	Given	Given	Fully Vaccinated
496	Omani	Male	Mother	Yes	Government		North Batinah	1.62192	Given	Given	Given	Given	Not Eligible	Fully Vaccinated
497	Omani	Female	Caregiver	Yes	Government		Dakhiliyah	3.45753	Given	Given	Given	Given	Given	Fully Vaccinated
498	Omani	Female	Mother	Yes	Government		North Sharqiyah	2.32603	Given	Given	Given	Given	Given	Fully Vaccinated
499	Omani	Female	Father	Yes	Government		Dakhiliyah	1.22466	Given	Given	Given	Not Eligible	Not Eligible	Fully Vaccinated
500	Omani	Male	Mother	Yes	Government		Dakhiliyah	4.03288	Given	Given	Given	Given	Given	Fully Vaccinated
501	Omani	Female	Father	Yes	Government		North Batinah	1.60274	Given	Given	Given	Given	Not Eligible	Fully Vaccinated
502	Omani	Male	Caregiver	Yes	Government		Dakhiliyah	0.945205	Given	Given	Not Eligible	Not Eligible	Not Eligible	Fully Vaccinated
503	Omani	Male	Mother	Yes	Government		Muscat	2.16712	Given	Given	Given	Given	Given	Fully Vaccinated
504	Omani	Female	Mother	Yes	Government		North Batinah	3.24932	Given	Given	Given	Given	Given	Fully Vaccinated
505	Omani	Male	Caregiver	Yes	Government		Dakhiliyah	2.88767	Given	Given	Given	Given	Given	Fully Vaccinated
506	Omani	Male	Mother	Yes	Government		North Sharqiyah	0.663014	Given	Given	Not Eligible	Not Eligible	Not Eligible	Fully Vaccinated
507	Omani	Male	Caregiver	Yes	Government		North Batinah	1.49863	Given	Given	Given	Given	Not Eligible	Fully Vaccinated
508	Omani	Female	Mother	Yes	Government		Dakhiliyah	2.66575	Given	Given	Given	Given	Given	Fully Vaccinated
509	Omani	Male	Mother	Yes	Government		North Sharqiyah	3.26301	Given	Given	Given	Given	Given	Fully Vaccinated
510	Omani	Female	Father	Yes	Government		Dakhiliyah	2.67123	Given	Given	Given	Given	Given	Fully Vaccinated
511	Omani	Male	Mother	Yes	Government		Dakhiliyah	4.52329	Given	Given	Given	Given	Not Eligible	Fully Vaccinated
512	Omani	Female	Father	Yes	Government		Dakhiliyah	4.50137	Given	Given	Given	Given	Not Eligible	Fully Vaccinated
513	Omani	Male	Mother	Yes	Government		South Batinah	3.41918	Given	Given	Given	Given	Given	Fully Vaccinated
514	Omani	Female	Mother	Yes	Government		Dakhiliyah	2.08493	Given	Given	Given	Given	Given	Fully Vaccinated
515	Omani	Female	Mother	Yes	Government		South Batinah	3.3726	Given	Given	Given	Given	Given	Fully Vaccinated
516	Omani	Male	Father	Yes	Government		Dakhiliyah	1.37534	Given	Given	Given	Not Eligible	Not Eligible	Fully Vaccinated
517	Omani	Female	Father	Yes	Government		South Batinah	2.64658	Given	Given	Given	Given	Given	Fully Vaccinated
518	Omani	Female	Father	Yes	Government		North Sharqiyah	1.89863	Given	Given	Given	Given	Not Eligible	Fully Vaccinated
519	Omani	Female	Father	Yes	Government		North Sharqiyah	1.89863	Given	Given	Given	Given	Not Eligible	Fully Vaccinated
520	Omani	Male	Father	Yes	Government		South Batinah	3.80274	Given	Given	Given	Given	Given	Fully Vaccinated
521	Omani	Male	Mother	Yes	Government		North Batinah	4.61096	Given	Given	Given	Given	Not Eligible	Fully Vaccinated
522	Omani	Female	Mother	Yes	Government	Medical Reason	Dakhiliyah	1.70685	Given	Given	Given	Given	Not Eligible	Fully Vaccinated
523	Omani	Female	Mother	Yes	Government		South Batinah	1.3863	Given	Given	Given	Not Eligible	Not Eligible	Fully Vaccinated
524	Omani	Female	Mother	Yes	Government		North Batinah	3.84384	Given	Given	Given	Given	Given	Fully Vaccinated
525	Omani	Male	Mother	Yes	Government		Dakhiliyah	4.58356	Given	Given	Given	Given	Not Eligible	Fully Vaccinated
526	Omani	Female	Mother	Yes	Government		North Sharqiyah	2.75616	Given	Given	Given	Given	Given	Fully Vaccinated
527	Omani	Female	Mother	Yes	Government		Dakhiliyah	4.62466	Given	Given	Given	Given	Not Eligible	Fully Vaccinated
528	Omani	Female	Mother	Yes	Government		South Batinah	1.3589	Given	Given	Given	Not Eligible	Not Eligible	Fully Vaccinated
529	Omani	Female	Mother	Yes	Government		North Sharqiyah	4.40274	Given	Given	Given	Given	Not Eligible	Fully Vaccinated
530	Omani	Female	Mother	Yes	Government		North Batinah	3.10959	Given	Given	Given	Given	Given	Fully Vaccinated
531	Omani	Male	Mother	Yes	Government		Dakhiliyah	1.91507	Given	Given	Given	Given	Not Eligible	Fully Vaccinated
532	Omani	Female	Caregiver	Yes	Government		Muscat	1.94521	Given	Given	Given	Given	Not Eligible	Fully Vaccinated
533	Omani	Male	Mother	Yes	Government		Dakhiliyah	1.72603	Given	Given	Given	Given	Not Eligible	Fully Vaccinated
534	Omani	Female	Mother	Yes	Government		Dakhiliyah	1.76712	Given	Given	Given	Given	Not Eligible	Fully Vaccinated
535	Omani	Male	Mother	Yes	Government		Dakhiliyah	2.73699	Given	Given	Given	Given	Given	Fully Vaccinated
536	Omani	Female	Father	Yes	Government		Dakhiliyah	1.39178	Given	Given	Given	Not Eligible	Not Eligible	Fully Vaccinated
537	Omani	Male	Other	Yes	Government		Dakhiliyah	3.40822	Given	Given	Given	Given	Given	Fully Vaccinated
538	Omani	Female	Mother	Yes	Government		Dakhiliyah	3.75616	Given	Given	Given	Given	Given	Fully Vaccinated
539	Omani	Female	Mother	Yes	Government		Dakhiliyah	2.95068	Given	Given	Given	Given	Given	Fully Vaccinated
540	Omani	Female	Mother	Yes	Government		North Batinah	4.07397	Given	Given	Given	Given	Given	Fully Vaccinated
541	Omani	Female	Caregiver	Yes	Government		Dakhiliyah	3.66849	Given	Given	Given	Given	Given	Fully Vaccinated
542	Omani	Female	Mother	Yes	Government		North Sharqiyah	1.4137	Given	Given	Given	Not Eligible	Not Eligible	Fully Vaccinated
543	Omani	Male	Caregiver	Yes	Government		Dakhiliyah	1.27397	Given	Given	Given	Not Eligible	Not Eligible	Fully Vaccinated
544	Omani	Female	Mother	Yes	Government		North Batinah	2.73151	Given	Given	Given	Given	Given	Fully Vaccinated
545	Omani	Male	Mother	Yes	Government		North Batinah	1.14247	Given	Given	Given	Not Eligible	Not Eligible	Fully Vaccinated
546	Omani	Male	Caregiver	Yes	Government		Dakhiliyah	4.96164	Given	Given	Given	Given	Not Eligible	Fully Vaccinated
547	Omani	Female	Mother	Yes	Government		Dakhiliyah	4.26301	Given	Given	Given	Given	Not Eligible	Fully Vaccinated
548	Omani	Female	Mother	Yes	Government	Medical Reason	Dakhiliyah	0.912329	Given	Given	Not Eligible	Not Eligible	Not Eligible	Fully Vaccinated
549	Omani	Female	Mother	Yes	Government		Dakhiliyah	3.80274	Given	Given	Given	Given	Given	Fully Vaccinated
550	Omani	Female	Mother	Yes	Government		North Batinah	1.40822	Given	Given	Given	Not Eligible	Not Eligible	Fully Vaccinated
551	Omani	Male	Mother	Yes	Government		Dakhiliyah	2.43014	Given	Given	Given	Given	Given	Fully Vaccinated
552	Omani	Female	Mother	Yes	Government		North Batinah	2.67945	Given	Given	Given	Given	Given	Fully Vaccinated
553	Omani	Female	Mother	Yes	Government		Dakhiliyah	2.56438	Given	Given	Given	Given	Given	Fully Vaccinated
554	Omani	Male	Mother	Yes	Government		Dakhiliyah	2.73699	Given	Given	Given	Given	Given	Fully Vaccinated
555	Omani	Female	Mother	Yes	Government		Dakhiliyah	1.87397	Given	Given	Given	Given	Not Eligible	Fully Vaccinated
556	Omani	Male	Father	Yes	Government		Dakhiliyah	1.21918	Given	Given	Given	Not Eligible	Not Eligible	Fully Vaccinated
557	Omani	Female	Mother	Yes	Government		North Sharqiyah	1.86027	Given	Given	Given	Given	Not Eligible	Fully Vaccinated
558	Omani	Male	Mother	Yes	Government		North Batinah	3.55342	Given	Given	Given	Given	Given	Fully Vaccinated
559	Omani	Female	Father	Yes	Government		North Batinah	1.03014	Given	Given	Given	Not Eligible	Not Eligible	Fully Vaccinated
560	Omani	Male	Mother	Yes	Government		North Sharqiyah	3.34247	Given	Given	Given	Given	Given	Fully Vaccinated
561	Omani	Female	Mother	Yes	Government		North Batinah	1.23014	Given	Given	Given	Not Eligible	Not Eligible	Fully Vaccinated
562	Omani	Male	Mother	Yes	Government		North Batinah	4.70137	Given	Given	Given	Given	Not Eligible	Fully Vaccinated
563	Omani	Female	Mother	Yes	Government		North Batinah	2.18904	Given	Given	Given	Given	Given	Fully Vaccinated
564	Omani	Female	Mother	Yes	Government		North Batinah	1.20548	Given	Given	Given	Not Eligible	Not Eligible	Fully Vaccinated
565	Omani	Male	Mother	Yes	Government		South Batinah	2.15068	Given	Given	Given	Given	Given	Fully Vaccinated
566	Omani	Female	Mother	Yes	Government		Dakhiliyah	2.58082	Given	Given	Given	Given	Given	Fully Vaccinated
567	Omani	Female	Mother	Yes	Government		North Sharqiyah	4.70685	Given	Given	Given	Given	Not Eligible	Fully Vaccinated
568	Omani	Female	Caregiver	Yes	Government		Dakhiliyah	1.33425	Given	Given	Given	Not Eligible	Not Eligible	Fully Vaccinated
569	Omani	Female	Mother	Yes	Government		Muscat	1.06575	Given	Given	Given	Not Eligible	Not Eligible	Fully Vaccinated
570	Omani	Male	Mother	Yes	Government		North Batinah	3.32329	Given	Given	Given	Given	Given	Fully Vaccinated
571	Omani	Female	Mother	Yes	Government		Dakhiliyah	3.40274	Given	Given	Given	Given	Given	Fully Vaccinated
572	Omani	Male	Father	Yes	Government		Dakhiliyah	1.30685	Given	Given	Given	Not Eligible	Not Eligible	Fully Vaccinated
573	Omani	Female	Mother	Yes	Government		North Sharqiyah	2.98082	Given	Given	Given	Given	Not Given	Fully Vaccinated
574	Omani	Male	Father	Yes	Government		Dakhiliyah	2.09589	Given	Given	Given	Given	Given	Fully Vaccinated
575	Omani	Female	Caregiver	Yes	Government		Dakhiliyah	4.26849	Given	Given	Given	Given	Not Eligible	Fully Vaccinated
576	Omani	Male	Mother	Yes	Government		Dakhiliyah	2.14795	Given	Given	Given	Given	Not Given	Fully Vaccinated
577	Omani	Female	Mother	Yes	Government		North Batinah	2.25479	Given	Given	Given	Given	Given	Fully Vaccinated
578	Omani	Male	Mother	Yes	Government		North Sharqiyah	0.887671	Given	Given	Not Eligible	Not Eligible	Not Eligible	Fully Vaccinated
579	Omani	Female	Mother	Yes	Government		Dakhiliyah	4.08219	Given	Given	Given	Given	Given	Fully Vaccinated
580	Non-Omani	Male	Mother	Yes	Government		Muscat	2.94521	Given	Given	Given	Given	Given	Fully Vaccinated
581	Omani	Female	Mother	Yes	Government		Muscat	0.991781	Given	Given	Given	Not Eligible	Not Eligible	Fully Vaccinated
582	Omani	Male	Mother	Yes	Government		North Sharqiyah	2.81096	Given	Given	Given	Given	Given	Fully Vaccinated
583	Omani	Male	Mother	Yes	Government		North Batinah	2.47123	Given	Given	Given	Given	Given	Fully Vaccinated
584	Omani	Male	Caregiver	Yes	Government		Muscat	1.24658	Given	Given	Given	Not Eligible	Not Eligible	Fully Vaccinated
585	Omani	Female	Mother	Yes	Government		Dakhiliyah	1.99452	Given	Given	Given	Given	Not Eligible	Fully Vaccinated
586	Omani	Male	Mother	Yes	Government		North Batinah	2.76986	Given	Given	Given	Given	Given	Fully Vaccinated
587	Omani	Male	Mother	Yes	Government		Dakhiliyah	2.7863	Given	Given	Given	Given	Given	Fully Vaccinated
588	Omani	Male	Father	Yes	Government		Dakhiliyah	1.19452	Given	Given	Given	Not Eligible	Not Eligible	Fully Vaccinated
589	Omani	Female	Mother	Yes	Government		North Batinah	4.11781	Given	Given	Given	Given	Given	Fully Vaccinated
590	Omani	Male	Mother	Yes	Government		South Batinah	3.36164	Given	Given	Given	Given	Given	Fully Vaccinated
591	Omani	Male	Father	Yes	Government		Dakhiliyah	4.28219	Given	Given	Given	Given	Not Eligible	Fully Vaccinated
592	Omani	Male	Mother	Yes	Government	Medical Reason	Dakhiliyah	0.761644	Given	Given	Not Eligible	Not Eligible	Not Eligible	Fully Vaccinated
593	Omani	Female	Mother	Yes	Government		Dakhiliyah	4.24384	Given	Given	Given	Given	Not Eligible	Fully Vaccinated
594	Omani	Male	Mother	Yes	Government		Dakhiliyah	3.96438	Given	Given	Given	Given	Given	Fully Vaccinated
595	Omani	Female	Mother	Yes	Government		South Batinah	4.54795	Given	Given	Given	Given	Not Eligible	Fully Vaccinated
596	Omani	Female	Caregiver	Yes	Government		North Batinah	4.18082	Given	Given	Given	Given	Not Given	Fully Vaccinated
597	Omani	Female	Father	Yes	Government		Dakhiliyah	2.94521	Given	Given	Given	Given	Given	Fully Vaccinated
598	Omani	Male	Mother	Yes	Government		North Batinah	1.72055	Given	Given	Given	Given	Not Eligible	Fully Vaccinated
599	Omani	Male	Mother	Yes	Government		North Sharqiyah	1.08767	Given	Given	Given	Not Eligible	Not Eligible	Fully Vaccinated
600	Omani	Male	Mother	Yes	Government		Dakhiliyah	2.10959	Given	Given	Given	Given	Given	Fully Vaccinated
601	Omani	Male	Caregiver	Yes	Government		Dakhiliyah	1.92603	Given	Given	Given	Given	Not Eligible	Fully Vaccinated
602	Omani	Male	Mother	Yes	Government		North Batinah	1.72055	Given	Given	Given	Given	Not Eligible	Fully Vaccinated
603	Omani	Male	Mother	Yes	Government		Dakhiliyah	3.04932	Given	Given	Given	Given	Given	Fully Vaccinated
604	Omani	Female	Father	Yes	Government		Muscat	1.86849	Given	Given	Given	Given	Not Eligible	Fully Vaccinated
605	Omani	Female	Mother	Yes	Government		Dakhiliyah	3.61918	Given	Given	Given	Given	Given	Fully Vaccinated
606	Omani	Female	Mother	Yes	Government		North Sharqiyah	3.41644	Given	Given	Given	Given	Given	Fully Vaccinated
607	Omani	Female	Mother	Yes	Government		North Sharqiyah	1.96712	Given	Given	Given	Given	Not Eligible	Fully Vaccinated
608	Omani	Female	Father	Yes	Government	Medical Reason	Dakhiliyah	1.0274	Given	Given	Given	Not Eligible	Not Eligible	Fully Vaccinated
609	Omani	Female	Mother	Yes	Government		North Batinah	2.33699	Given	Given	Given	Given	Given	Fully Vaccinated
610	Omani	Female	Father	Yes	Government		Dakhiliyah	3.98082	Given	Given	Given	Given	Given	Fully Vaccinated
611	Omani	Female	Mother	Yes	Government		North Sharqiyah	1.51233	Given	Given	Given	Given	Not Eligible	Fully Vaccinated
612	Omani	Female	Mother	Yes	Government		Dakhiliyah	4.80274	Given	Given	Given	Given	Not Eligible	Fully Vaccinated
613	Non-Omani	Female	Father	Yes	Government		North Sharqiyah	1.49041	Given	Given	Given	Not Eligible	Not Eligible	Fully Vaccinated
614	Omani	Male	Mother	Yes	Government		Dakhiliyah	0.610959	Given	Given	Not Eligible	Not Eligible	Not Eligible	Fully Vaccinated
615	Omani	Male	Mother	Yes	Government		North Sharqiyah	4.48493	Given	Given	Given	Given	Not Eligible	Fully Vaccinated
616	Omani	Male	Father	Yes	Government		Dakhiliyah	2.57808	Given	Given	Given	Given	Given	Fully Vaccinated
617	Omani	Female	Mother	Yes	Government		Muscat	2.30685	Given	Given	Given	Given	Given	Fully Vaccinated
618	Omani	Female	Mother	Yes	Government		Muscat	4.21644	Given	Given	Given	Given	Given	Fully Vaccinated
619	Omani	Female	Father	Yes	Government		Dakhiliyah	4.94247	Given	Given	Given	Given	Not Eligible	Fully Vaccinated
620	Omani	Female	Mother	Yes	Government		North Batinah	3.64932	Given	Given	Given	Given	Given	Fully Vaccinated
621	Omani	Female	Father	Yes	Government		North Sharqiyah	2.32329	Given	Given	Given	Given	Given	Fully Vaccinated
622	Omani	Male	Mother	Yes	Government		Dakhiliyah	0.89863	Given	Given	Not Eligible	Not Eligible	Not Eligible	Fully Vaccinated
623	Omani	Male	Mother	Yes	Government		Dakhiliyah	2.91781	Given	Given	Given	Given	Given	Fully Vaccinated
624	Omani	Female	Mother	Yes	Government		Muscat	3.33425	Given	Given	Given	Given	Given	Fully Vaccinated
625	Omani	Male	Mother	Yes	Government		Dakhiliyah	3.58904	Given	Given	Given	Given	Given	Fully Vaccinated
626	Omani	Female	Mother	Yes	Government		Dakhiliyah	4.91781	Given	Given	Given	Given	Not Eligible	Fully Vaccinated
627	Omani	Male	Mother	Yes	Government		Dakhiliyah	4.47397	Given	Given	Given	Given	Not Eligible	Fully Vaccinated
628	Omani	Male	Mother	Yes	Government		North Batinah	4.23014	Given	Given	Given	Given	Not Eligible	Fully Vaccinated
629	Omani	Male	Mother	Yes	Government		Dakhiliyah	2.3589	Given	Given	Given	Given	Given	Fully Vaccinated
630	Omani	Male	Mother	Yes	Government		Muscat	2.43014	Given	Given	Given	Given	Given	Fully Vaccinated
631	Omani	Male	Mother	Yes	Government		Dakhiliyah	1.39178	Given	Given	Given	Not Eligible	Not Eligible	Fully Vaccinated
632	Omani	Male	Mother	Yes	Government		Dakhiliyah	1.98356	Given	Given	Given	Given	Not Eligible	Fully Vaccinated
633	Omani	Female	Mother	Yes	Government		Dakhiliyah	2.51233	Given	Given	Given	Given	Given	Fully Vaccinated
634	Omani	Male	Father	Yes	Government		North Sharqiyah	1.20274	Given	Given	Given	Not Eligible	Not Eligible	Fully Vaccinated
635	Omani	Female	Mother	Yes	Government	Medical Reason	Dakhiliyah	1.1863	Given	Given	Given	Not Eligible	Not Eligible	Fully Vaccinated
636	Omani	Male	Mother	Yes	Government		North Batinah	2.71507	Given	Given	Given	Given	Given	Fully Vaccinated
637	Omani	Female	Father	Yes	Government		North Sharqiyah	4.54521	Given	Given	Given	Given	Not Eligible	Fully Vaccinated
638	Omani	Male	Mother	Yes	Government		Dakhiliyah	1.94521	Given	Given	Given	Given	Not Eligible	Fully Vaccinated
639	Omani	Male	Mother	Yes	Government		Muscat	1.94247	Given	Given	Given	Given	Not Eligible	Fully Vaccinated
640	Omani	Female	Mother	Yes	Government		Dakhiliyah	3.55068	Given	Given	Given	Given	Given	Fully Vaccinated
641	Omani	Female	Father	Yes	Government		Dakhiliyah	1.8137	Given	Given	Given	Given	Not Eligible	Fully Vaccinated
642	Omani	Female	Mother	Yes	Government		Dakhiliyah	3.3726	Given	Given	Given	Given	Given	Fully Vaccinated
643	Omani	Female	Mother	Yes	Government	Medical Reason	Dakhiliyah	4.69589	Given	Given	Given	Given	Not Eligible	Fully Vaccinated
644	Omani	Male	Mother	Yes	Government		Dakhiliyah	4.96438	Given	Given	Given	Given	Not Eligible	Fully Vaccinated
645	Omani	Male	Mother	Yes	Government		Muscat	2.56712	Given	Given	Given	Given	Given	Fully Vaccinated
646	Omani	Male	Mother	Yes	Government		Muscat	4.42192	Given	Given	Given	Given	Not Eligible	Fully Vaccinated
647	Omani	Female	Mother	Yes	Government		North Batinah	0.931507	Given	Given	Not Eligible	Not Eligible	Not Eligible	Fully Vaccinated
648	Omani	Male	Father	Yes	Government		Dakhiliyah	2.16712	Given	Given	Given	Given	Given	Fully Vaccinated
649	Omani	Female	Mother	Yes	Government		Muscat	1.8	Given	Given	Given	Given	Not Eligible	Fully Vaccinated
650	Omani	Female	Mother	Yes	Government	Medical Reason	Dakhiliyah	1.50685	Given	Given	Given	Given	Not Eligible	Fully Vaccinated
651	Omani	Female	Mother	Yes	Government		Dakhiliyah	3.04932	Given	Given	Given	Given	Given	Fully Vaccinated
652	Omani	Female	Mother	Yes	Government		North Batinah	4.3726	Given	Given	Given	Given	Not Eligible	Fully Vaccinated
653	Omani	Female	Mother	Yes	Government		Dakhiliyah	1.57808	Given	Given	Given	Given	Not Eligible	Fully Vaccinated
654	Omani	Male	Mother	Yes	Government		Dakhiliyah	3.4137	Given	Given	Given	Given	Given	Fully Vaccinated
655	Omani	Female	Mother	Yes	Government		North Batinah	4.3726	Given	Given	Given	Given	Not Eligible	Fully Vaccinated
656	Omani	Male	Mother	Yes	Government		Dakhiliyah	2.18082	Given	Given	Given	Given	Given	Fully Vaccinated
657	Omani	Female	Mother	Yes	Government		Muscat	1.4	Given	Given	Given	Not Eligible	Not Eligible	Fully Vaccinated
658	Omani	Male	Mother	Yes	Government		Dakhiliyah	2.34247	Given	Given	Given	Given	Given	Fully Vaccinated
659	Omani	Male	Mother	Yes	Government		North Batinah	4.58356	Given	Given	Given	Given	Not Eligible	Fully Vaccinated
660	Omani	Male	Mother	Yes	Government		Dakhiliyah	3.73699	Given	Given	Given	Given	Given	Fully Vaccinated
661	Omani	Female	Mother	Yes	Government		Dakhiliyah	1.35616	Given	Given	Given	Not Eligible	Not Eligible	Fully Vaccinated
662	Omani	Female	Father	Yes	Government	Medical Reason	Dakhiliyah	1.79726	Given	Given	Given	Given	Not Eligible	Fully Vaccinated
663	Omani	Female	Mother	Yes	Government		North Batinah	2.13973	Given	Given	Given	Given	Given	Fully Vaccinated
664	Omani	Male	Mother	Yes	Government		Dakhiliyah	3.07945	Given	Given	Given	Given	Given	Fully Vaccinated
665	Omani	Female	Mother	Yes	Government		Dakhiliyah	0.726027	Given	Given	Not Eligible	Not Eligible	Not Eligible	Fully Vaccinated
666	Omani	Female	Father	Yes	Government		Dakhiliyah	3.33699	Given	Given	Given	Given	Not Given	Fully Vaccinated
667	Omani	Male	Mother	Yes	Government		Dakhiliyah	4.30959	Given	Given	Given	Given	Not Eligible	Fully Vaccinated
668	Omani	Male	Mother	Yes	Government		Dakhiliyah	3.09041	Given	Given	Given	Given	Given	Fully Vaccinated
669	Omani	Male	Mother	Yes	Government		Dakhiliyah	4.16438	Given	Given	Given	Given	Not Eligible	Fully Vaccinated
670	Omani	Male	Mother	Yes	Government		Dakhiliyah	1.80274	Given	Given	Given	Given	Not Eligible	Fully Vaccinated
671	Omani	Female	Mother	Yes	Government		Dakhiliyah	1.63836	Given	Given	Given	Given	Not Eligible	Fully Vaccinated
672	Omani	Female	Mother	Yes	Government		Dakhiliyah	1.06575	Given	Given	Given	Not Eligible	Not Eligible	Fully Vaccinated
673	Omani	Female	Father	Yes	Government		Dakhiliyah	4.89041	Given	Given	Given	Given	Not Eligible	Fully Vaccinated
674	Omani	Female	Mother	Yes	Government		Dakhiliyah	1.36986	Given	Given	Given	Not Eligible	Not Eligible	Fully Vaccinated
675	Omani	Male	Caregiver	Yes	Government		North Batinah	1.52329	Given	Given	Given	Given	Not Eligible	Fully Vaccinated
676	Omani	Female	Caregiver	Yes	Government		North Batinah	3.84384	Given	Given	Given	Given	Given	Fully Vaccinated
677	Omani	Female	Father	Yes	Government		North Batinah	1.89315	Given	Given	Given	Given	Not Eligible	Fully Vaccinated
678	Omani	Male	Father	Yes	Government		North Batinah	4.33973	Given	Given	Given	Given	Not Eligible	Fully Vaccinated
679	Omani	Male	Father	Yes	Government		North Batinah	1.51507	Given	Given	Given	Given	Not Eligible	Fully Vaccinated
680	Omani	Male	Caregiver	Yes	Government		North Batinah	0.652055	Given	Given	Not Eligible	Not Eligible	Not Eligible	Fully Vaccinated
681	Omani	Female	Mother	Yes	NA		North Batinah	1.83288	Given	Given	Given	Given	Not Eligible	Fully Vaccinated
682	Omani	Male	Caregiver	Yes	Government		North Batinah	3.19178	Given	Given	Given	Given	Given	Fully Vaccinated
683	Omani	Male	Mother	Yes	Government		North Batinah	3.05753	Given	Given	Given	Given	Not Given	Fully Vaccinated
684	Omani	Female	Mother	Yes	Government		North Batinah	3.89315	Given	Given	Given	Given	Given	Fully Vaccinated
685	Omani	Female	Mother	Yes	Government		North Batinah	1.75616	Given	Given	Given	Given	Not Eligible	Fully Vaccinated
686	Omani	Female	Mother	Yes	Government		North Batinah	2.17808	Given	Given	Given	Given	Given	Fully Vaccinated
687	Omani	Female	Mother	Yes	Government		Muscat	4.23288	Given	Given	Given	Given	Not Eligible	Fully Vaccinated
688	Omani	Female	Mother	Yes	Government		Muscat	4.73151	Given	Given	Given	Given	Not Eligible	Fully Vaccinated
689	Omani	Male	Mother	Yes	Government		Muscat	3.29315	Given	Given	Given	Given	Given	Fully Vaccinated
690	Omani	Female	Mother	Yes	Government		Muscat	1.35616	Given	Given	Given	Not Eligible	Not Eligible	Fully Vaccinated
691	Omani	Female	Mother	Yes	Government		Muscat	1.65205	Given	Given	Given	Given	Not Eligible	Fully Vaccinated
692	Omani	Male	Mother	Yes	Government		Muscat	4.50959	Given	Given	Given	Given	Not Eligible	Fully Vaccinated
693	Omani	Male	Mother	Yes	Government		North Batinah	2.87123	Given	Given	Given	Given	Given	Fully Vaccinated
694	Omani	Male	Caregiver	Yes	Government		North Batinah	1.21644	Given	Given	Given	Not Eligible	Not Eligible	Fully Vaccinated
695	Omani	Female	Mother	Yes	Government		North Batinah	4.68767	Given	Given	Given	Given	Not Eligible	Fully Vaccinated
696	Omani	Female	Mother	Yes	Government		Dakhiliyah	0.619178	Given	Given	Not Eligible	Not Eligible	Not Eligible	Fully Vaccinated
697	Omani	Female	Mother	Yes	Government		North Batinah	2.11233	Given	Given	Given	Given	Not Given	Fully Vaccinated
698	Omani	Male	Mother	Yes	Government		Dakhiliyah	1.64384	Given	Given	Given	Given	Not Eligible	Fully Vaccinated
699	Omani	Female	Mother	Yes	Government		North Batinah	4.44658	Given	Given	Given	Given	Not Eligible	Fully Vaccinated
700	Omani	Male	Mother	Yes	Government		North Batinah	4.96438	Given	Given	Given	Given	Not Eligible	Fully Vaccinated
701	Omani	Female	Mother	Yes	Government		North Batinah	0.928767	Given	Given	Not Eligible	Not Eligible	Not Eligible	Fully Vaccinated
702	Omani	Female	Mother	Yes	Government		North Batinah	3.30685	Given	Given	Given	Given	Given	Fully Vaccinated
703	Omani	Male	Mother	Yes	Government		North Batinah	4.68767	Given	Given	Given	Given	Not Eligible	Fully Vaccinated
704	Omani	Female	Mother	Yes	NA		North Batinah	4.23836	Given	Given	Given	Given	Not Eligible	Fully Vaccinated
705	Omani	Male	Mother	Yes	Government		North Batinah	4.97534	Given	Given	Given	Given	Not Eligible	Fully Vaccinated
706	Omani	Female	Mother	Yes	Government		Muscat	3.69315	Given	Given	Given	Given	Given	Fully Vaccinated
707	Omani	Female	Mother	Yes	Government		Dakhiliyah	3.0274	Given	Given	Given	Given	Given	Fully Vaccinated
708	Omani	Female	Mother	Yes	Government		North Batinah	2.88767	Given	Given	Given	Given	Given	Fully Vaccinated
709	Omani	Female	Mother	Yes	Government		Dakhiliyah	2.21918	Given	Given	Given	Given	Given	Fully Vaccinated
710	Omani	Female	Mother	Yes	Government		North Batinah	2.35342	Given	Given	Given	Given	Given	Fully Vaccinated
711	Omani	Female	Mother	Yes	Government		North Batinah	1.20822	Given	Given	Given	Not Eligible	Not Eligible	Fully Vaccinated
712	Omani	Female	Mother	Yes	Government		North Batinah	2.56712	Given	Given	Given	Given	Given	Fully Vaccinated
713	Omani	Female	Caregiver	Yes	Government		North Batinah	3.72055	Given	Given	Given	Given	Given	Fully Vaccinated
714	Omani	Female	Mother	Yes	Government		North Batinah	0.739726	Given	Given	Not Eligible	Not Eligible	Not Eligible	Fully Vaccinated
715	Omani	Male	Caregiver	Yes	Government		North Batinah	1.62466	Given	Given	Given	Given	Not Eligible	Fully Vaccinated
716	Omani	Female	Mother	Yes	Government		North Batinah	0.589041	Given	Given	Not Eligible	Not Eligible	Not Eligible	Fully Vaccinated
717	Omani	Female	Mother	Yes	Government		North Batinah	3.98356	Given	Given	Given	Given	Given	Fully Vaccinated
718	Omani	Female	Mother	Yes	Government		Muscat	2.16438	Given	Given	Given	Given	Given	Fully Vaccinated
719	Omani	Male	Mother	Yes	Government		Muscat	4.59726	Given	Given	Given	Given	Not Eligible	Fully Vaccinated
720	Omani	Male	Mother	Yes	Government		Muscat	4.04658	Given	Given	Given	Given	Given	Fully Vaccinated
721	Omani	Female	Mother	Yes	Government		Muscat	1.60822	Given	Given	Given	Given	Not Eligible	Fully Vaccinated
722	Omani	Female	Mother	Yes	Government		Muscat	1.97534	Given	Given	Given	Given	Not Eligible	Fully Vaccinated
723	Omani	Male	Caregiver	Yes	Government		North Batinah	2.01096	Given	Given	Given	Given	Given	Fully Vaccinated
724	Omani	Male	Mother	Yes	Government		North Batinah	2.74795	Given	Given	Given	Given	Given	Fully Vaccinated
725	Omani	Male	Mother	Yes	Government		North Batinah	0.649315	Given	Given	Not Eligible	Not Eligible	Not Eligible	Fully Vaccinated
726	Omani	Male	Mother	Yes	Government		North Batinah	1.89863	Given	Given	Given	Given	Not Eligible	Fully Vaccinated
727	Omani	Male	Mother	Yes	Government		North Batinah	1.36438	Given	Given	Given	Not Eligible	Not Eligible	Fully Vaccinated
728	Omani	Male	Mother	Yes	Government		North Batinah	3.7863	Given	Given	Given	Given	Given	Fully Vaccinated
729	Omani	Female	Caregiver	Yes	Government		North Batinah	4.32603	Given	Given	Given	Given	Not Eligible	Fully Vaccinated
730	Omani	Male	Caregiver	Yes	Government		North Batinah	2.15342	Given	Given	Given	Given	Given	Fully Vaccinated
731	Omani	Male	Mother	Yes	Government		Muscat	4.20274	Given	Given	Given	Given	Given	Fully Vaccinated
732	Omani	Female	Father	Yes	Government		North Batinah	1.13151	Given	Given	Given	Not Eligible	Not Eligible	Fully Vaccinated
733	Omani	Male	Mother	Yes	Government		North Batinah	3.63836	Given	Given	Given	Given	Given	Fully Vaccinated
734	Omani	Male	Mother	Yes	Government		North Batinah	1.29315	Given	Given	Given	Not Eligible	Not Eligible	Fully Vaccinated
735	Omani	Female	Mother	Yes	Government		North Batinah	2.8	Given	Given	Given	Given	Given	Fully Vaccinated
736	Omani	Male	Mother	Yes	Government		North Batinah	4.10959	Given	Given	Given	Given	Given	Fully Vaccinated
737	Omani	Male	Father	Yes	Government		North Batinah	1.41644	Given	Given	Given	Not Eligible	Not Eligible	Fully Vaccinated
738	Omani	Male	Father	Yes	Government		North Batinah	3.89315	Given	Given	Given	Given	Given	Fully Vaccinated
739	Omani	Male	Father	Yes	Government		Dakhiliyah	2.43562	Given	Given	Given	Given	Given	Fully Vaccinated
740	Omani	Male	Father	Yes	Government		Dakhiliyah	4.56986	Given	Given	Given	Given	Not Eligible	Fully Vaccinated
741	Omani	Male	Caregiver	Yes	Government		Dakhiliyah	3.6411	Given	Given	Given	Given	Given	Fully Vaccinated
742	Omani	Male	Father	Yes	Government		Dhofar	0.873973	Given	Given	Not Eligible	Not Eligible	Not Eligible	Fully Vaccinated
743	Omani	Female	Mother	Yes	Government		Dakhiliyah	4.25753	Given	Given	Given	Given	Not Eligible	Fully Vaccinated
744	Omani	Male	Father	Yes	Government		Dhofar	4.57534	Given	Given	Given	Given	Not Eligible	Fully Vaccinated
745	Non-Omani	Female	Caregiver	Yes	Government		North Batinah	3.66849	Given	Given	Given	Given	Not Given	Fully Vaccinated
746	Omani	Female	Mother	Yes	Government		Dakhiliyah	0.915068	Given	Given	Not Eligible	Not Eligible	Not Eligible	Fully Vaccinated
747	Omani	Male	Mother	Yes	Government		Dakhiliyah	3.24658	Given	Given	Given	Given	Given	Fully Vaccinated
748	Omani	Male	Mother	Yes	Government		North Batinah	3.66849	Given	Given	Given	Given	Given	Fully Vaccinated
749	Omani	Male	Mother	Yes	Government		Dakhiliyah	4.52603	Given	Given	Given	Given	Not Eligible	Fully Vaccinated
750	Omani	Male	Mother	Yes	Government		Dakhiliyah	2.71781	Given	Given	Given	Given	Given	Fully Vaccinated
751	Omani	Female	Father	Yes	Government		North Batinah	3.9589	Given	Given	Given	Given	Given	Fully Vaccinated
752	Omani	Male	Mother	Yes	Government		North Batinah	2.25753	Given	Given	Given	Given	Given	Fully Vaccinated
753	Omani	Female	Mother	Yes	Government		North Batinah	3.06575	Given	Given	Given	Given	Given	Fully Vaccinated
754	Omani	Female	Caregiver	Yes	Government		North Batinah	2.5863	Given	Given	Given	Given	Not Given	Fully Vaccinated
755	Omani	Female	Father	Yes	Government		Dhofar	1.15068	Given	Given	Given	Not Eligible	Not Eligible	Fully Vaccinated
756	Omani	Male	Mother	Yes	Government		North Sharqiyah	3.66027	Given	Given	Given	Given	Given	Fully Vaccinated
757	Omani	Female	Mother	Yes	Government		North Batinah	1.25479	Given	Given	Given	Not Eligible	Not Eligible	Fully Vaccinated
758	Omani	Male	Mother	Yes	Government		Dakhiliyah	3.03288	Given	Given	Given	Given	Given	Fully Vaccinated
759	Omani	Female	Mother	Yes	Government		Dakhiliyah	2.25753	Given	Given	Given	Given	Given	Fully Vaccinated
760	Omani	Female	Mother	Yes	Government		North Sharqiyah	3.08219	Given	Given	Given	Given	Given	Fully Vaccinated
761	Omani	Female	Mother	Yes	Government		Dakhiliyah	3.39726	Given	Given	Given	Given	Given	Fully Vaccinated
762	Omani	Male	Mother	Yes	Government		South Batinah	0.665753	Given	Given	Not Eligible	Not Eligible	Not Eligible	Fully Vaccinated
763	Omani	Male	Father	Yes	Government		Dhofar	1.27945	Given	Given	Given	Not Eligible	Not Eligible	Fully Vaccinated
764	Non-Omani	Male	Father	Yes	Government		Dhofar	4.20548	Given	Given	Given	Given	Given	Fully Vaccinated
765	Omani	Male	Mother	Yes	Government		Dakhiliyah	3.60822	Given	Given	Given	Given	Given	Fully Vaccinated
766	Omani	Female	Mother	Yes	Government		South Batinah	2.59726	Given	Given	Given	Given	Given	Fully Vaccinated
767	Omani	Male	Mother	Yes	Government		North Sharqiyah	2.85753	Given	Given	Given	Given	Given	Fully Vaccinated
768	Omani	Female	Mother	Yes	Government		Dakhiliyah	1.41918	Given	Given	Given	Not Eligible	Not Eligible	Fully Vaccinated
769	Omani	Male	Mother	Yes	Government		South Batinah	1.21096	Given	Given	Given	Not Eligible	Not Eligible	Fully Vaccinated
770	Omani	Male	Father	Yes	Government		Dhofar	3.49589	Given	Given	Given	Given	Given	Fully Vaccinated
771	Omani	Male	Father	Yes	Government		Dhofar	0.726027	Given	Given	Not Eligible	Not Eligible	Not Eligible	Fully Vaccinated
772	Omani	Female	Mother	Yes	Government		South Batinah	3.80822	Given	Given	Given	Given	Given	Fully Vaccinated
773	Omani	Female	Mother	Yes	Government		Dakhiliyah	2.07397	Given	Given	Given	Given	Given	Fully Vaccinated
774	Omani	Male	Father	Yes	Government		South Batinah	3.90137	Given	Given	Given	Given	Given	Fully Vaccinated
775	Omani	Female	Mother	Yes	Government		North Sharqiyah	3.27123	Given	Given	Given	Given	Given	Fully Vaccinated
776	Omani	Female	Mother	Yes	Government		South Batinah	1.65479	Given	Given	Given	Given	Not Eligible	Fully Vaccinated
777	Omani	Male	Mother	Yes	Government		Dhofar	3.3726	Given	Given	Given	Given	Given	Fully Vaccinated
778	Omani	Male	Father	Yes	Government		South Batinah	4.14247	Given	Given	Given	Given	Given	Fully Vaccinated
779	Omani	Female	Mother	Yes	Government		Dakhiliyah	3.6411	Given	Given	Given	Given	Given	Fully Vaccinated
780	Omani	Male	Mother	Yes	Government		Dakhiliyah	2.12055	Given	Given	Given	Given	Given	Fully Vaccinated
781	Omani	Male	Father	Yes	Government		Dhofar	4.91507	Given	Given	Given	Given	Not Eligible	Fully Vaccinated
782	Omani	Female	Mother	Yes	Government		Muscat	1.37808	Given	Given	Given	Not Eligible	Not Eligible	Fully Vaccinated
783	Omani	Female	Mother	Yes	Government		North Batinah	3.99452	Given	Given	Given	Given	Given	Fully Vaccinated
784	Omani	Female	Mother	Yes	Government		Muscat	1.51507	Given	Given	Given	Given	Not Eligible	Fully Vaccinated
785	Omani	Male	Mother	Yes	Government		Muscat	4.16438	Given	Given	Given	Given	Given	Fully Vaccinated
786	Omani	Male	Mother	Yes	Government	Lack of information	Muscat	4.54521	Given	Given	Given	Given	Not Eligible	Fully Vaccinated
787	Omani	Female	Mother	Yes	Government		Muscat	2.8274	Given	Given	Given	Given	Given	Fully Vaccinated
788	Omani	Female	Mother	Yes	Government		Muscat	2.41918	Given	Given	Given	Given	Given	Fully Vaccinated
789	Omani	Male	Mother	Yes	Government		Dhofar	2.32877	Given	Given	Given	Given	Given	Fully Vaccinated
790	Omani	Male	Mother	Yes	Government		North Batinah	0.69589	Given	Given	Not Eligible	Not Eligible	Not Eligible	Fully Vaccinated
791	Omani	Male	Mother	Yes	Government		Muscat	1.38082	Given	Given	Given	Not Eligible	Not Eligible	Fully Vaccinated
792	Omani	Female	Mother	Yes	Government	Lack of information	Muscat	4.46849	Given	Given	Given	Given	Not Eligible	Fully Vaccinated
793	Omani	Female	Mother	Yes	Government		North Batinah	2.46849	Given	Given	Given	Given	Given	Fully Vaccinated
794	Omani	Female	Mother	Yes	Government		Muscat	1.81096	Given	Given	Given	Given	Not Eligible	Fully Vaccinated
795	Omani	Male	Mother	Yes	Government		Muscat	2.98356	Given	Given	Given	Given	Given	Fully Vaccinated
796	Omani	Male	Mother	Yes	Government		Dhofar	3.03014	Given	Given	Given	Given	Given	Fully Vaccinated
797	Omani	Female	Mother	Yes	Government		Dakhiliyah	2.53151	Given	Given	Given	Given	Given	Fully Vaccinated
798	Omani	Female	Mother	Yes	Government		South Batinah	2.64384	Given	Given	Given	Given	Given	Fully Vaccinated
799	Omani	Female	Mother	Yes	Government		North Batinah	3.46575	Given	Given	Given	Given	Given	Fully Vaccinated
800	Omani	Female	Mother	Yes	Government		North Sharqiyah	2.43014	Given	Given	Given	Given	Given	Fully Vaccinated
801	Omani	Female	Mother	Yes	Government		Dakhiliyah	4.66027	Given	Given	Given	Given	Not Eligible	Fully Vaccinated
802	Omani	Male	Mother	Yes	Government		Muscat	3.23836	Given	Given	Given	Given	Given	Fully Vaccinated
803	Omani	Male	Mother	Yes	Government		Dakhiliyah	2.16712	Given	Given	Given	Given	Given	Fully Vaccinated
804	Omani	Male	Mother	Yes	Government		North Batinah	0.734247	Given	Given	Not Eligible	Not Eligible	Not Eligible	Fully Vaccinated
805	Omani	Female	Father	Yes	Government		Dakhiliyah	1.52055	Given	Given	Given	Given	Not Eligible	Fully Vaccinated
806	Omani	Female	Mother	Yes	Government		North Batinah	1.81096	Given	Given	Given	Given	Not Eligible	Fully Vaccinated
807	Omani	Female	Mother	Yes	Government		Dakhiliyah	3.71507	Given	Given	Given	Given	Given	Fully Vaccinated
808	Omani	Female	Mother	Yes	Government		North Sharqiyah	1.74795	Given	Given	Given	Given	Not Eligible	Fully Vaccinated
809	Omani	Female	Father	Yes	Government		Dakhiliyah	3.58356	Given	Given	Given	Given	Given	Fully Vaccinated
810	Omani	Male	Mother	Yes	Government		North Batinah	4.61644	Given	Given	Given	Given	Not Eligible	Fully Vaccinated
811	Non-Omani	Male	Father	Yes	Government		Dhofar	0.756164	Given	Given	Not Eligible	Not Eligible	Not Eligible	Fully Vaccinated
812	Omani	Female	Mother	Yes	Government		North Sharqiyah	2.56164	Given	Given	Given	Given	Given	Fully Vaccinated
813	Omani	Female	Mother	Yes	Government		Dakhiliyah	3.93151	Given	Given	Given	Given	Given	Fully Vaccinated
814	Omani	Female	Mother	Yes	Government		Muscat	1.2411	Given	Given	Given	Not Eligible	Not Eligible	Fully Vaccinated
815	Omani	Male	Mother	Yes	Government		Muscat	2.64658	Given	Given	Given	Given	Given	Fully Vaccinated
816	Omani	Female	Mother	Yes	Government		North Sharqiyah	2.16164	Given	Given	Given	Given	Given	Fully Vaccinated
817	Omani	Female	Caregiver	Yes	Government		Muscat	2.00822	Given	Given	Given	Given	Given	Fully Vaccinated
818	Omani	Male	Mother	Yes	Government		Muscat	1.50411	Given	Given	Given	Given	Not Eligible	Fully Vaccinated
819	Omani	Female	Father	Yes	Government		Dhofar	3.69315	Given	Given	Given	Given	Given	Fully Vaccinated
820	Omani	Female	Mother	Yes	Government		Muscat	3.2411	Given	Given	Given	Given	Given	Fully Vaccinated
821	Omani	Female	Mother	Yes	Government		Dakhiliyah	3.60274	Given	Given	Given	Given	Given	Fully Vaccinated
822	Omani	Male	Mother	Yes	Government		North Sharqiyah	3.2	Given	Given	Given	Given	Given	Fully Vaccinated
823	Omani	Male	Mother	Yes	Government		Muscat	1.50685	Given	Given	Given	Not Eligible	Not Eligible	Fully Vaccinated
824	Omani	Female	Mother	Yes	Government		North Batinah	0.641096	Given	Given	Not Eligible	Not Eligible	Not Eligible	Fully Vaccinated
825	Omani	Female	Mother	Yes	Government		North Batinah	2.62192	Given	Given	Given	Given	Given	Fully Vaccinated
826	Omani	Female	Mother	Yes	Government		South Batinah	2.28493	Given	Given	Given	Given	Given	Fully Vaccinated
827	Omani	Male	Mother	Yes	Government		North Batinah	2.12329	Given	Given	Given	Given	Given	Fully Vaccinated
828	Omani	Male	Mother	Yes	Government		North Sharqiyah	0.860274	Given	Given	Not Eligible	Not Eligible	Not Eligible	Fully Vaccinated
829	Non-Omani	Female	Father	Yes	Government		Dhofar	2.26849	Given	Given	Given	Given	Given	Fully Vaccinated
830	Omani	Female	Mother	Yes	Government		Dakhiliyah	3.59178	Given	Given	Given	Given	Given	Fully Vaccinated
831	Omani	Male	Father	Yes	Government		Dakhiliyah	3.42466	Given	Given	Given	Given	Given	Fully Vaccinated
832	Omani	Male	Mother	Yes	Government		Dakhiliyah	3.93425	Given	Given	Given	Given	Given	Fully Vaccinated
833	Omani	Male	Mother	Yes	Both		Muscat	2.01096	Given	Given	Given	Given	Given	Fully Vaccinated
834	Omani	Male	Mother	Yes	Government		North Batinah	1.92877	Given	Given	Given	Given	Not Eligible	Fully Vaccinated
835	Omani	Male	Father	Yes	Government		Dakhiliyah	1.96986	Given	Given	Given	Given	Not Eligible	Fully Vaccinated
836	Omani	Female	Mother	Yes	Government		Dhofar	2.36164	Given	Given	Given	Given	Given	Fully Vaccinated
837	Omani	Male	Mother	Yes	Government		Dakhiliyah	2.15616	Given	Given	Given	Given	Given	Fully Vaccinated
838	Omani	Male	Mother	Yes	Government		Muscat	1.06027	Given	Given	Given	Not Eligible	Not Eligible	Fully Vaccinated
839	Omani	Female	Mother	Yes	Government		Dakhiliyah	4.07671	Given	Given	Given	Given	Given	Fully Vaccinated
840	Omani	Male	Mother	No	Government		North Batinah	3.14795	Given	Given	Given	Given	Given	Fully Vaccinated
841	Omani	Male	Father	Yes	Government		Dakhiliyah	4.5726	Given	Given	Given	Given	Not Eligible	Fully Vaccinated
842	Omani	Male	Mother	Yes	Government		North Batinah	3.16712	Given	Given	Given	Given	Given	Fully Vaccinated
843	Omani	Male	Mother	Yes	Government		Muscat	1.04658	Given	Given	Given	Not Eligible	Not Eligible	Fully Vaccinated
844	Omani	Female	Mother	Yes	Government		Dakhiliyah	1.85753	Given	Given	Given	Given	Not Eligible	Fully Vaccinated
845	Omani	Female	Father	Yes	Government		North Sharqiyah	1.49315	Given	Given	Given	Given	Not Eligible	Fully Vaccinated
846	Omani	Male	Mother	Yes	Government		Dakhiliyah	4.31781	Given	Given	Given	Given	Not Eligible	Fully Vaccinated
847	Omani	Male	Caregiver	Yes	Government		Dakhiliyah	4.54247	Given	Given	Given	Given	Not Eligible	Fully Vaccinated
848	Omani	Male	Father	Yes	Government		Dhofar	4.9589	Given	Given	Given	Given	Not Eligible	Fully Vaccinated
849	Omani	Female	Mother	Yes	Government		North Batinah	4.70685	Given	Given	Given	Given	Not Eligible	Fully Vaccinated
850	Non-Omani	Female	Father	Yes	Government		Dhofar	4.36712	Given	Given	Given	Given	Not Eligible	Fully Vaccinated
851	Omani	Male	Father	Yes	Government		South Batinah	1.00274	Given	Given	Given	Not Eligible	Not Eligible	Fully Vaccinated
852	Omani	Male	Mother	Yes	Government		Dakhiliyah	0.953425	Given	Given	Not Eligible	Not Eligible	Not Eligible	Fully Vaccinated
853	Non-Omani	Female	Mother	Yes	Government		Muscat	1	Given	Given	Given	Not Eligible	Not Eligible	Fully Vaccinated
854	Omani	Female	Mother	Yes	Government		Muscat	4.10137	Given	Given	Given	Given	Not Given	Fully Vaccinated
855	Omani	Male	Mother	Yes	Government		Dakhiliyah	2.4274	Given	Given	Given	Given	Given	Fully Vaccinated
856	Omani	Male	Caregiver	Yes	Government		Dakhiliyah	4.02192	Given	Given	Given	Given	Given	Fully Vaccinated
857	Omani	Male	Father	Yes	Government		Dakhiliyah	2.1726	Given	Given	Given	Given	Given	Fully Vaccinated
858	Omani	Female	Mother	Yes	Government		Muscat	2.0137	Given	Given	Given	Given	Given	Fully Vaccinated
859	Non-Omani	Female	Father	Yes	Government		Dhofar	2.03836	Given	Given	Given	Not Given	Not Given	Partial 18
860	Omani	Male	Mother	Yes	Government		Muscat	2.49589	Given	Given	Given	Given	Given	Fully Vaccinated
861	Omani	Female	Mother	Yes	Government		Muscat	2	Given	Given	Given	Given	Given	Fully Vaccinated
862	Omani	Male	Mother	Yes	Government		North Batinah	4.30959	Given	Given	Given	Given	Not Eligible	Fully Vaccinated
863	Omani	Male	Mother	Yes	Government		Muscat	1.07671	Given	Given	Given	Not Eligible	Not Eligible	Fully Vaccinated
864	Omani	Male	Mother	Yes	Both		Muscat	4.72329	Given	Given	Given	Given	Not Eligible	Fully Vaccinated
865	Omani	Male	Mother	Yes	Government		Muscat	1.08493	Given	Given	Given	Not Eligible	Not Eligible	Fully Vaccinated
866	Omani	Female	Mother	Yes	Government		Muscat	1.54247	Given	Given	Given	Given	Not Eligible	Fully Vaccinated
867	Omani	Male	Mother	Yes	Government		Muscat	0.789041	Given	Given	Not Eligible	Not Eligible	Not Eligible	Fully Vaccinated
868	Omani	Male	Mother	Yes	Government		Dakhiliyah	1.07397	Given	Given	Given	Not Eligible	Not Eligible	Fully Vaccinated
869	Omani	Female	Caregiver	Yes	Government		Muscat	4.29863	Given	Given	Given	Given	Not Eligible	Fully Vaccinated
870	Omani	Female	Mother	Yes	NA	Medical Reason	Dakhiliyah	1.09315	Given	Given	Given	Not Eligible	Not Eligible	Fully Vaccinated
871	Omani	Female	Mother	Yes	Government		Dakhiliyah	2.24384	Given	Given	Given	Given	Given	Fully Vaccinated
872	Omani	Male	Father	Yes	Government		Dhofar	1.90685	Given	Given	Given	Not Given	Not Eligible	Partial 18
873	Omani	Female	Mother	Yes	Government		Muscat	0.983562	Given	Given	Not Eligible	Not Eligible	Not Eligible	Fully Vaccinated
874	Omani	Female	Mother	Yes	Government		North Batinah	4.66575	Given	Given	Given	Given	Not Eligible	Fully Vaccinated
875	Omani	Male	Father	Yes	Government		North Sharqiyah	3.4	Given	Given	Given	Given	Given	Fully Vaccinated
876	Omani	Female	Mother	Yes	Government		North Batinah	3.90411	Given	Given	Given	Given	Given	Fully Vaccinated
877	Omani	Male	Mother	Yes	Government		Dakhiliyah	2.36438	Given	Given	Given	Given	Given	Fully Vaccinated
878	Omani	Male	Father	Yes	Government		Muscat	1.50685	Given	Given	Given	Given	Not Eligible	Fully Vaccinated
879	Omani	Female	Mother	Yes	Government		Dakhiliyah	1.03562	Given	Given	Given	Not Eligible	Not Eligible	Fully Vaccinated
880	Omani	Female	Other	Yes	Government		Dhofar	3.4411	Given	Given	Given	Given	Given	Fully Vaccinated
881	Omani	Female	Mother	Yes	Government		Muscat	2.81918	Given	Given	Given	Given	Given	Fully Vaccinated
882	Omani	Male	Mother	Yes	Government		Dakhiliyah	3.17534	Given	Given	Given	Given	Given	Fully Vaccinated
883	Omani	Male	Mother	Yes	Government		Muscat	3.63014	Given	Given	Given	Given	Given	Fully Vaccinated
884	Omani	Female	Mother	Yes	Government		South Batinah	4.4137	Given	Given	Given	Given	Not Eligible	Fully Vaccinated
885	Omani	Male	Mother	Yes	Government		South Batinah	2	Given	Given	Given	Given	Given	Fully Vaccinated
886	Omani	Male	Mother	Yes	Government		Dakhiliyah	4.13973	Given	Given	Given	Given	Given	Fully Vaccinated
887	Omani	Male	Mother	Yes	Government		South Batinah	1.11507	Given	Given	Given	Not Eligible	Not Eligible	Fully Vaccinated
888	Omani	Male	Mother	Yes	Government		South Batinah	2.86575	Given	Given	Given	Given	Given	Fully Vaccinated
889	Omani	Male	Father	Yes	Government		North Sharqiyah	2.45753	Given	Given	Given	Given	Given	Fully Vaccinated
890	Omani	Male	Mother	Yes	Government		South Batinah	1.57534	Given	Given	Given	Given	Not Eligible	Fully Vaccinated
891	Omani	Male	Mother	Yes	Government		South Batinah	2.00274	Given	Given	Given	Given	Given	Fully Vaccinated
892	Omani	Female	Father	Yes	Government		Dhofar	1.94521	Given	Given	Given	Given	Not Eligible	Fully Vaccinated
893	Omani	Male	Mother	Yes	Government		Dakhiliyah	3.90411	Given	Given	Given	Given	Given	Fully Vaccinated
894	Omani	Female	Mother	Yes	Government		South Batinah	0.70137	Given	Given	Not Eligible	Not Eligible	Not Eligible	Fully Vaccinated
895	Omani	Male	Mother	Yes	Government		Dakhiliyah	3.56712	Given	Given	Given	Given	Given	Fully Vaccinated
896	Omani	Male	Mother	Yes	Government		Dakhiliyah	2.26301	Given	Given	Given	Given	Given	Fully Vaccinated
897	Non-Omani	Male	Father	Yes	Government		Muscat	3.07671	Given	Given	Given	Given	Given	Fully Vaccinated
898	Omani	Male	Father	Yes	Government		South Batinah	3.76986	Given	Given	Given	Given	Given	Fully Vaccinated
899	Omani	Female	Mother	Yes	Government		South Batinah	3.71781	Given	Given	Given	Given	Given	Fully Vaccinated
900	Omani	Male	Mother	Yes	Government		North Batinah	4.32877	Given	Given	Given	Given	Not Eligible	Fully Vaccinated
901	Omani	Male	Father	Yes	Government		North Sharqiyah	1.43836	Given	Given	Given	Not Eligible	Not Eligible	Fully Vaccinated
902	Omani	Male	Father	Yes	Government		Dhofar	0.89863	Given	Given	Not Eligible	Not Eligible	Not Eligible	Fully Vaccinated
903	Omani	Female	Mother	Yes	Government		North Batinah	2.07671	Given	Given	Given	Given	Given	Fully Vaccinated
904	Omani	Male	Father	Yes	Government		Dakhiliyah	4.3589	Given	Given	Given	Given	Not Eligible	Fully Vaccinated
905	Omani	Male	Mother	Yes	Government		North Batinah	4.30411	Given	Given	Given	Given	Not Eligible	Fully Vaccinated
906	Omani	Male	Mother	Yes	Government		North Sharqiyah	4.62192	Given	Given	Given	Given	Not Eligible	Fully Vaccinated
907	Omani	Female	Father	Yes	Government		Dhofar	2.58356	Given	Given	Given	Given	Given	Fully Vaccinated
908	Omani	Female	Mother	Yes	Government		Muscat	2.96712	Given	Given	Given	Given	Given	Fully Vaccinated
909	Omani	Male	Mother	Yes	Government		North Batinah	3.01096	Given	Given	Given	Given	Given	Fully Vaccinated
910	Omani	Male	Mother	Yes	Government		North Sharqiyah	2.9726	Given	Given	Given	Given	Given	Fully Vaccinated
911	Omani	Male	Mother	Yes	Government		Dakhiliyah	4.67123	Given	Given	Given	Given	Not Eligible	Fully Vaccinated
912	Omani	Female	Mother	Yes	Government		Dakhiliyah	2.78082	Given	Given	Given	Given	Given	Fully Vaccinated
913	Omani	Male	Mother	Yes	Government		Dakhiliyah	2.27671	Given	Given	Given	Given	Given	Fully Vaccinated
914	Omani	Female	Mother	Yes	Government		North Sharqiyah	2.28219	Given	Given	Given	Given	Given	Fully Vaccinated
915	Omani	Female	Mother	Yes	Government		Dakhiliyah	2.10959	Given	Given	Given	Given	Given	Fully Vaccinated
916	Omani	Female	Mother	Yes	Government		South Batinah	0.846575	Given	Given	Not Eligible	Not Eligible	Not Eligible	Fully Vaccinated
917	Omani	Female	Father	No	Government		Dhofar	3.9863	Given	Given	Given	Given	Given	Fully Vaccinated
918	Omani	Female	Mother	Yes	Government		North Batinah	2.83836	Given	Given	Given	Given	Given	Fully Vaccinated
919	Omani	Male	Father	No	Government		Dhofar	3.71781	Given	Given	Given	Given	Given	Fully Vaccinated
920	Omani	Female	Mother	Yes	Government		South Batinah	2.3726	Given	Given	Given	Given	Given	Fully Vaccinated
921	Omani	Male	Mother	Yes	Government		North Sharqiyah	0.567123	Given	Given	Not Eligible	Not Eligible	Not Eligible	Fully Vaccinated
922	Omani	Female	Mother	Yes	Government		Dakhiliyah	2.37534	Given	Given	Given	Given	Given	Fully Vaccinated
923	Omani	Male	Father	No	Government		Dhofar	0.613699	Given	Given	Not Eligible	Not Eligible	Not Eligible	Fully Vaccinated
924	Omani	Female	Mother	Yes	Government		North Batinah	1.16712	Given	Given	Given	Not Eligible	Not Eligible	Fully Vaccinated
925	Omani	Male	Mother	Yes	Government		Dakhiliyah	1.36438	Given	Given	Given	Not Eligible	Not Eligible	Fully Vaccinated
926	Omani	Male	Mother	Yes	Government		South Batinah	2.80548	Given	Given	Given	Given	Given	Fully Vaccinated
927	Omani	Male	Mother	Yes	Government		Muscat	4.33699	Given	Given	Given	Given	Not Eligible	Fully Vaccinated
928	Omani	Male	Caregiver	Yes	Government		Dakhiliyah	1.34247	Given	Given	Given	Not Eligible	Not Eligible	Fully Vaccinated
929	Omani	Male	Father	Yes	Government		South Batinah	3.3726	Given	Given	Given	Given	Given	Fully Vaccinated
930	Omani	Male	Father	Yes	Government		Muscat	2.96164	Given	Given	Given	Given	Given	Fully Vaccinated
931	Omani	Male	Father	Yes	Government		South Batinah	0.969863	Given	Given	Not Eligible	Not Eligible	Not Eligible	Fully Vaccinated
932	Omani	Female	Mother	Yes	Government		North Sharqiyah	2.08219	Given	Given	Given	Given	Given	Fully Vaccinated
933	Omani	Female	Mother	Yes	Government		North Batinah	3.56986	Given	Given	Given	Given	Given	Fully Vaccinated
934	Omani	Male	Mother	Yes	Government		Dakhiliyah	2.05753	Given	Given	Given	Given	Given	Fully Vaccinated
935	Omani	Female	Mother	Yes	Government		South Batinah	1.1589	Given	Given	Given	Not Eligible	Not Eligible	Fully Vaccinated
936	Omani	Male	Mother	Yes	Government		Dakhiliyah	3.43836	Given	Given	Given	Given	Given	Fully Vaccinated
937	Omani	Male	Father	No	Government		Dhofar	0.90411	Given	Given	Not Eligible	Not Eligible	Not Eligible	Fully Vaccinated
938	Omani	Male	Mother	Yes	Government		Muscat	1.5726	Given	Given	Given	Given	Not Eligible	Fully Vaccinated
939	Omani	Female	Father	Yes	Government		Muscat	1.67123	Given	Given	Given	Given	Not Eligible	Fully Vaccinated
940	Omani	Male	Mother	Yes	Government		North Sharqiyah	4.93973	Given	Given	Given	Given	Not Eligible	Fully Vaccinated
941	Omani	Female	Mother	Yes	Government		South Batinah	4.98356	Given	Given	Given	Given	Not Eligible	Fully Vaccinated
942	Omani	Male	Mother	Yes	Government		North Batinah	4.68219	Given	Given	Given	Given	Not Eligible	Fully Vaccinated
943	Omani	Male	Mother	Yes	Government		North Batinah	2.09589	Given	Given	Given	Given	Given	Fully Vaccinated
944	Omani	Female	Father	Yes	Government		Dakhiliyah	1.44658	Given	Given	Given	Not Eligible	Not Eligible	Fully Vaccinated
945	Omani	Male	Father	No	Government		Dhofar	2.87671	Given	Given	Not Given	Given	Given	Partial 12
946	Omani	Male	Mother	Yes	Government		South Batinah	4.89315	Given	Given	Given	Given	Not Eligible	Fully Vaccinated
947	Omani	Male	Father	Yes	Government		Muscat	4.08219	Given	Given	Given	Given	Given	Fully Vaccinated
948	Omani	Female	Mother	Yes	Government		Muscat	2.86575	Given	Given	Given	Given	Given	Fully Vaccinated
949	Omani	Female	Mother	Yes	Government		Muscat	4.98904	Given	Given	Given	Given	Not Eligible	Fully Vaccinated
950	Omani	Male	Mother	Yes	Government		Dakhiliyah	2.62192	Given	Given	Given	Given	Given	Fully Vaccinated
951	Omani	Male	Mother	Yes	Government		North Batinah	4.67397	Given	Given	Given	Given	Not Eligible	Fully Vaccinated
952	Omani	Male	Mother	Yes	Government		Dakhiliyah	2.98356	Given	Given	Given	Given	Given	Fully Vaccinated
953	Omani	Male	Father	Yes	Government		Dakhiliyah	3.77808	Given	Given	Given	Given	Given	Fully Vaccinated
954	Omani	Female	Mother	Yes	Government		Dakhiliyah	4.91233	Given	Given	Given	Given	Not Eligible	Fully Vaccinated
955	Omani	Female	Mother	Yes	Government		North Batinah	2.29041	Given	Given	Given	Given	Given	Fully Vaccinated
956	Omani	Female	Mother	Yes	Government		North Batinah	0.750685	Given	Given	Not Eligible	Not Eligible	Not Eligible	Fully Vaccinated
957	Omani	Female	Father	Yes	Government		South Batinah	4.93151	Given	Given	Given	Given	Not Eligible	Fully Vaccinated
958	Omani	Male	Mother	Yes	Government		North Batinah	3.30685	Given	Given	Given	Given	Given	Fully Vaccinated
959	Omani	Female	Mother	Yes	Government		Dakhiliyah	2.05205	Given	Given	Given	Given	Given	Fully Vaccinated
960	Omani	Male	Father	Yes	Government		Dhofar	1.84658	Given	Given	Given	Given	Not Eligible	Fully Vaccinated
961	Omani	Female	Mother	Yes	Government		North Batinah	2.06027	Given	Given	Given	Given	Given	Fully Vaccinated
962	Omani	Female	Mother	Yes	Government		Muscat	2.51233	Given	Given	Given	Given	Given	Fully Vaccinated
963	Omani	Male	Mother	Yes	Government		Dakhiliyah	3.67945	Given	Given	Given	Given	Given	Fully Vaccinated
964	Omani	Female	Mother	Yes	Government		Muscat	3.78082	Given	Given	Given	Given	Given	Fully Vaccinated
965	Omani	Male	Father	Yes	Government		North Sharqiyah	1.60822	Given	Given	Given	Given	Not Eligible	Fully Vaccinated
966	Omani	Male	Mother	Yes	Government		Dakhiliyah	1.14521	Given	Given	Given	Not Eligible	Not Eligible	Fully Vaccinated
967	Omani	Male	Mother	Yes	Government		North Batinah	4.61096	Given	Given	Given	Given	Not Eligible	Fully Vaccinated
968	Omani	Female	Mother	Yes	Government		Dakhiliyah	2.06027	Given	Given	Given	Given	Given	Fully Vaccinated
969	Omani	Female	Mother	Yes	Government		North Batinah	2.2411	Given	Given	Given	Given	Given	Fully Vaccinated
970	Omani	Female	Mother	Yes	Government		Muscat	3.54247	Given	Given	Given	Given	Given	Fully Vaccinated
971	Omani	Male	Father	Yes	Government		Dhofar	4.71781	Given	Given	Given	Given	Not Eligible	Fully Vaccinated
972	Omani	Male	Mother	Yes	Government	Medical Reason	Dakhiliyah	1.71781	Given	Given	Given	Given	Not Eligible	Fully Vaccinated
973	Omani	Female	Mother	Yes	Government		Dakhiliyah	2.0274	Given	Given	Given	Given	Given	Fully Vaccinated
974	Omani	Female	Caregiver	Yes	Government		North Batinah	1.56164	Given	Given	Given	Not Eligible	Not Eligible	Fully Vaccinated
975	Omani	Female	Mother	Yes	Government		Dakhiliyah	2.27945	Given	Given	Given	Given	Given	Fully Vaccinated
976	Omani	Male	Father	Yes	Government		North Sharqiyah	1.03288	Given	Given	Given	Not Eligible	Not Eligible	Fully Vaccinated
977	Omani	Female	Mother	Yes	Government		North Batinah	1.29315	Given	Given	Given	Not Eligible	Not Eligible	Fully Vaccinated
978	Omani	Male	Mother	Yes	Government		South Batinah	0.753425	Given	Given	Not Eligible	Not Eligible	Not Eligible	Fully Vaccinated
979	Omani	Female	Mother	Yes	Government		South Batinah	1.40548	Given	Given	Given	Not Eligible	Not Eligible	Fully Vaccinated
980	Omani	Male	Mother	Yes	Government	Medical Reason	Dakhiliyah	1.71781	Given	Given	Given	Given	Not Eligible	Fully Vaccinated
981	Omani	Female	Mother	Yes	Government		South Batinah	0.747945	Given	Given	Not Eligible	Not Eligible	Not Eligible	Fully Vaccinated
982	Omani	Male	Father	Yes	Government		Dhofar	3.66849	Given	Given	Given	Given	Given	Fully Vaccinated
983	Omani	Female	Mother	Yes	Government		North Batinah	1.06301	Given	Given	Given	Not Eligible	Not Eligible	Fully Vaccinated
984	Omani	Male	Father	Yes	Government		Muscat	2.61644	Given	Given	Given	Given	Given	Fully Vaccinated
985	Omani	Male	Mother	Yes	Government		South Batinah	2	Given	Given	Given	Given	Not Given	Fully Vaccinated
986	Omani	Male	Mother	Yes	Private		North Batinah	3.6411	Given	Given	Given	Given	Given	Fully Vaccinated
987	Omani	Male	Mother	Yes	Government		South Batinah	1.29041	Given	Given	Given	Not Eligible	Not Eligible	Fully Vaccinated
988	Omani	Female	Mother	Yes	Government		South Batinah	0.758904	Given	Given	Not Eligible	Not Eligible	Not Eligible	Fully Vaccinated
989	Omani	Male	Mother	Yes	Government		South Batinah	2.01096	Given	Given	Given	Given	Given	Fully Vaccinated
990	Omani	Female	Father	Yes	Government		Dhofar	1.85479	Given	Given	Given	Given	Not Eligible	Fully Vaccinated
991	Omani	Female	Mother	Yes	Government		South Batinah	1.50137	Given	Given	Given	Given	Not Eligible	Fully Vaccinated
992	Omani	Male	Mother	Yes	Government		Muscat	1.91507	Given	Given	Given	Given	Not Eligible	Fully Vaccinated
993	Omani	Male	Mother	Yes	Government		Dakhiliyah	3.61918	Given	Given	Given	Given	Given	Fully Vaccinated
994	Omani	Female	Mother	Yes	Government		North Sharqiyah	3.6411	Given	Given	Given	Given	Given	Fully Vaccinated
995	Omani	Male	Mother	No	Government		South Batinah	1.23288	Given	Given	Given	Not Eligible	Not Eligible	Fully Vaccinated
996	Omani	Female	Mother	Yes	Government		South Batinah	3.30685	Given	Given	Given	Given	Given	Fully Vaccinated
997	Non-Omani	Male	Mother	Yes	Government		Dakhiliyah	3.80822	Given	Given	Given	Given	Given	Fully Vaccinated
998	Omani	Female	Mother	Yes	Government		Muscat	2.88767	Given	Given	Given	Given	Given	Fully Vaccinated
999	Omani	Female	Mother	Yes	Government		South Batinah	1.40274	Given	Given	Given	Not Eligible	Not Eligible	Fully Vaccinated
1000	Omani	Male	Mother	Yes	Government		South Batinah	1.01644	Given	Given	Given	Not Eligible	Not Eligible	Fully Vaccinated
1001	Omani	Male	Mother	Yes	Government		South Batinah	1.49863	Given	Given	Given	Given	Not Eligible	Fully Vaccinated
1002	Omani	Female	Mother	Yes	Government		South Batinah	2.00274	Given	Given	Given	Given	Given	Fully Vaccinated
1003	Omani	Male	Father	Yes	Government	Medical Reason	Dakhiliyah	1.79452	Given	Given	Given	Given	Not Eligible	Fully Vaccinated
1004	Omani	Male	Father	Yes	Government		North Sharqiyah	3.54247	Given	Given	Given	Given	Given	Fully Vaccinated
1005	Omani	Male	Father	Yes	Government		Dakhiliyah	2.59178	Given	Given	Given	Given	Given	Fully Vaccinated
1006	Omani	Female	Mother	Yes	Government		South Batinah	4.59178	Given	Given	Given	Given	Not Eligible	Fully Vaccinated
1007	Omani	Male	Father	Yes	Government		Dhofar	3.59452	Given	Given	Given	Given	Given	Fully Vaccinated
1008	Omani	Female	Mother	Yes	Government		South Batinah	4.22466	Given	Given	Given	Given	Not Eligible	Fully Vaccinated
1009	Omani	Female	Mother	Yes	Government		South Batinah	1.02192	Given	Given	Given	Not Eligible	Not Eligible	Fully Vaccinated
1010	Omani	Female	Mother	Yes	Government		Dakhiliyah	1.78082	Given	Given	Given	Given	Not Eligible	Fully Vaccinated
1011	Omani	Female	Mother	Yes	Government		North Batinah	2.80822	Given	Given	Given	Given	Given	Fully Vaccinated
1012	Omani	Male	Mother	Yes	Government		South Batinah	3.22192	Given	Given	Given	Given	Given	Fully Vaccinated
1013	Omani	Female	Father	Yes	Government		Dhofar	1.85753	Given	Given	Given	Given	Not Eligible	Fully Vaccinated
1014	Omani	Female	Father	Yes	Government		Dakhiliyah	2.82192	Given	Given	Given	Given	Given	Fully Vaccinated
1015	Omani	Female	Mother	Yes	Government		South Batinah	1.14521	Given	Given	Given	Not Eligible	Not Eligible	Fully Vaccinated
1016	Omani	Male	Mother	Yes	Government		South Batinah	4.47945	Given	Given	Given	Given	Not Eligible	Fully Vaccinated
1017	Omani	Male	Father	Yes	Government		Dakhiliyah	2.99726	Given	Given	Given	Given	Given	Fully Vaccinated
1018	Omani	Male	Mother	Yes	Government		South Batinah	2.67671	Given	Given	Given	Given	Given	Fully Vaccinated
1019	Omani	Male	Father	Yes	Government		Muscat	1.68493	Given	Given	Given	Given	Not Eligible	Fully Vaccinated
1020	Omani	Female	Mother	Yes	Government		South Batinah	3.03288	Given	Given	Given	Given	Given	Fully Vaccinated
1021	Omani	Female	Mother	Yes	Government		South Batinah	2.37534	Given	Given	Given	Given	Given	Fully Vaccinated
1022	Omani	Female	Mother	Yes	Government		South Batinah	1.14795	Given	Given	Given	Not Eligible	Not Eligible	Fully Vaccinated
1023	Omani	Male	Mother	Yes	Government		Dhofar	3.01918	Given	Given	Given	Given	Given	Fully Vaccinated
1024	Omani	Male	Mother	Yes	Government		South Batinah	3.76986	Given	Given	Given	Given	Given	Fully Vaccinated
1025	Omani	Female	Mother	Yes	Government		South Batinah	1.03014	Given	Given	Given	Not Eligible	Not Eligible	Fully Vaccinated
1026	Omani	Male	Mother	Yes	Government		South Batinah	1.40548	Given	Given	Given	Not Eligible	Not Eligible	Fully Vaccinated
1027	Omani	Male	Mother	Yes	Government		South Batinah	4.56712	Given	Given	Given	Given	Not Eligible	Fully Vaccinated
1028	Omani	Female	Mother	Yes	Government		North Batinah	2.90959	Given	Given	Given	Given	Given	Fully Vaccinated
1029	Omani	Male	Mother	Yes	Government		South Batinah	2.65479	Given	Given	Given	Given	Given	Fully Vaccinated
1030	Omani	Male	Mother	Yes	Government		South Batinah	2.44932	Given	Given	Given	Given	Given	Fully Vaccinated
1031	Omani	Male	Father	Yes	Government		North Sharqiyah	1.5863	Given	Given	Given	Given	Not Eligible	Fully Vaccinated
1032	Omani	Female	Other	Yes	Government		North Batinah	1.98356	Given	Given	Given	Given	Not Eligible	Fully Vaccinated
1033	Non-Omani	Male	Father	Yes	Government		Dhofar	0.956164	Given	Given	Not Eligible	Not Eligible	Not Eligible	Fully Vaccinated
1034	Omani	Female	Mother	Yes	Government		South Batinah	2.1726	Given	Given	Given	Given	Given	Fully Vaccinated
1035	Omani	Female	Father	Yes	Government		Dhofar	4.21096	Given	Given	Given	Given	Given	Fully Vaccinated
1036	Omani	Male	Mother	Yes	Government		Muscat	4.51507	Given	Given	Given	Given	Not Eligible	Fully Vaccinated
1037	Omani	Male	Father	Yes	Government		Dakhiliyah	2.67671	Given	Given	Given	Given	Given	Fully Vaccinated
1038	Omani	Male	Father	Yes	Government		Dhofar	4.6274	Given	Given	Given	Given	Not Eligible	Fully Vaccinated
1039	Omani	Female	Father	Yes	Government		Dakhiliyah	2.3589	Given	Given	Given	Given	Given	Fully Vaccinated
1040	Omani	Male	Mother	Yes	Government		North Batinah	0.641096	Given	Given	Not Eligible	Not Eligible	Not Eligible	Fully Vaccinated
1041	Omani	Female	Mother	Yes	Government		Muscat	1.78082	Given	Given	Given	Given	Not Eligible	Fully Vaccinated
1042	Omani	Female	Mother	Yes	Government		Dakhiliyah	3.6274	Given	Given	Given	Given	Given	Fully Vaccinated
1043	Omani	Female	Other	Yes	Government		North Batinah	3.57534	Given	Given	Given	Given	Given	Fully Vaccinated
1044	Omani	Female	Mother	Yes	Government		South Batinah	1.81644	Given	Given	Given	Given	Not Eligible	Fully Vaccinated
1045	Omani	Female	Father	Yes	Government		Dakhiliyah	2.42466	Given	Given	Given	Given	Given	Fully Vaccinated
1046	Omani	Female	Mother	Yes	Government		South Batinah	2.0274	Given	Given	Given	Given	Given	Fully Vaccinated
1047	Omani	Male	Mother	Yes	Government		South Batinah	4.48219	Given	Given	Given	Given	Not Eligible	Fully Vaccinated
1048	Omani	Male	Father	Yes	Government		Dakhiliyah	4.67671	Given	Given	Given	Given	Not Eligible	Fully Vaccinated
1049	Omani	Male	Mother	Yes	Government		South Batinah	2.65753	Given	Given	Given	Given	Given	Fully Vaccinated
1050	Omani	Male	Mother	Yes	Government		Muscat	0.827397	Given	Given	Not Eligible	Not Eligible	Not Eligible	Fully Vaccinated
1051	Omani	Male	Mother	Yes	Government		Dakhiliyah	0.761644	Given	Given	Not Eligible	Not Eligible	Not Eligible	Fully Vaccinated
1052	Omani	Male	Mother	Yes	Government		Dakhiliyah	1.89041	Given	Given	Given	Given	Not Eligible	Fully Vaccinated
1053	Omani	Female	Mother	Yes	Government		Muscat	2.3726	Given	Given	Given	Given	Given	Fully Vaccinated
1054	Omani	Male	Mother	Yes	Government		Dakhiliyah	2.8137	Given	Given	Given	Given	Given	Fully Vaccinated
1055	Omani	Male	Mother	Yes	Government		Muscat	3.57808	Given	Given	Given	Given	Given	Fully Vaccinated
1056	Omani	Male	Mother	Yes	Government		Muscat	3.70411	Given	Given	Given	Given	Given	Fully Vaccinated
1057	Omani	Male	Mother	Yes	Government		Muscat	2.71781	Given	Given	Given	Given	Given	Fully Vaccinated
1058	Omani	Female	Father	Yes	Government		Muscat	3.06849	Given	Given	Given	Given	Given	Fully Vaccinated
1059	Omani	Male	Mother	Yes	Government		Muscat	1.6411	Given	Given	Given	Given	Not Eligible	Fully Vaccinated
1060	Omani	Male	Father	Yes	Government		North Batinah	3.27397	Given	Given	Given	Given	Given	Fully Vaccinated
1061	Omani	Male	Caregiver	Yes	Government		Dakhiliyah	4.80548	Given	Given	Given	Given	Not Eligible	Fully Vaccinated
1062	Omani	Female	Mother	Yes	Government		North Batinah	3.02192	Given	Given	Given	Given	Given	Fully Vaccinated
1063	Omani	Female	Caregiver	Yes	Government		Dakhiliyah	2.99452	Given	Given	Given	Given	Given	Fully Vaccinated
1064	Omani	Female	Mother	Yes	Government		Dakhiliyah	1.61644	Given	Given	Given	Given	Not Eligible	Fully Vaccinated
1065	Omani	Female	Mother	Yes	Government		Dhofar	3.62466	Given	Given	Given	Given	Given	Fully Vaccinated
1066	Omani	Male	Caregiver	Yes	Government		Dakhiliyah	3.10959	Given	Given	Given	Given	Given	Fully Vaccinated
1067	Omani	Female	Mother	Yes	Government		Dakhiliyah	4.20274	Given	Given	Given	Given	Given	Fully Vaccinated
1068	Omani	Male	Mother	Yes	Government		North Batinah	1.75342	Given	Given	Given	Given	Not Eligible	Fully Vaccinated
1069	Omani	Male	Caregiver	Yes	Government		Dakhiliyah	1.14247	Given	Given	Given	Not Eligible	Not Eligible	Fully Vaccinated
1070	Omani	Male	Mother	Yes	Government		Muscat	1.18904	Given	Given	Given	Not Eligible	Not Eligible	Fully Vaccinated
1071	Omani	Male	Mother	Yes	Government		Dakhiliyah	2.54247	Given	Given	Given	Given	Given	Fully Vaccinated
1072	Omani	Male	Mother	Yes	Government		Dakhiliyah	4.53151	Given	Given	Given	Given	Not Eligible	Fully Vaccinated
1073	Omani	Male	Father	Yes	Government		South Batinah	2.56438	Given	Given	Given	Given	Given	Fully Vaccinated
1074	Omani	Female	Caregiver	Yes	Government		Dakhiliyah	1.48493	Given	Given	Given	Not Eligible	Not Eligible	Fully Vaccinated
1075	Omani	Male	Mother	Yes	Government		Muscat	3.51507	Given	Given	Given	Given	Given	Fully Vaccinated
1076	Omani	Female	Mother	Yes	Government	Medical Reason	Dakhiliyah	1.36712	Given	Given	Given	Not Eligible	Not Eligible	Fully Vaccinated
1077	Omani	Male	Mother	Yes	Government		North Sharqiyah	2.0274	Given	Given	Given	Given	Given	Fully Vaccinated
1078	Omani	Male	Mother	Yes	Government		Dakhiliyah	2.8137	Given	Given	Given	Given	Given	Fully Vaccinated
1079	Omani	Female	Mother	Yes	Government		North Batinah	1.90959	Given	Given	Given	Given	Not Eligible	Fully Vaccinated
1080	Omani	Female	Father	Yes	Government		South Batinah	1.73425	Given	Given	Given	Given	Not Eligible	Fully Vaccinated
1081	Omani	Female	Mother	Yes	Government		Dakhiliyah	3.48493	Given	Given	Given	Given	Given	Fully Vaccinated
1082	Omani	Male	Mother	Yes	Government		Dakhiliyah	2.18082	Given	Given	Given	Given	Given	Fully Vaccinated
1083	Omani	Male	Caregiver	Yes	Government	Lack of information	Muscat	4.34521	Given	Given	Given	Given	Not Eligible	Partial 18
1084	Omani	Male	Mother	Yes	Government		Dakhiliyah	3.72877	Given	Given	Given	Given	Given	Fully Vaccinated
1085	Omani	Male	Father	Yes	Government		Dhofar	1.66301	Given	Given	Given	Given	Not Eligible	Fully Vaccinated
1086	Omani	Female	Mother	Yes	Government		Muscat	1.4	Given	Given	Given	Not Eligible	Not Eligible	Fully Vaccinated
1087	Omani	Female	Mother	Yes	Government		Muscat	1.86575	Given	Given	Given	Given	Not Eligible	Fully Vaccinated
1088	Omani	Female	Mother	Yes	Government		South Batinah	4.90959	Given	Given	Given	Given	Not Eligible	Fully Vaccinated
1089	Omani	Male	Father	Yes	Government		Dhofar	4.7726	Given	Given	Given	Given	Not Eligible	Fully Vaccinated
1090	Omani	Male	Mother	Yes	Government		North Sharqiyah	0.819178	Given	Given	Not Eligible	Not Eligible	Not Eligible	Fully Vaccinated
1091	Omani	Female	Mother	Yes	Government		South Batinah	4.90959	Given	Given	Given	Given	Not Eligible	Fully Vaccinated
1092	Omani	Female	Mother	Yes	Government		Dakhiliyah	2.86575	Given	Given	Given	Given	Given	Fully Vaccinated
1093	Omani	Female	Father	Yes	Government		Dakhiliyah	4.55616	Given	Given	Given	Given	Not Eligible	Fully Vaccinated
1094	Omani	Male	Mother	Yes	Government		North Sharqiyah	3.30959	Given	Given	Given	Given	Given	Fully Vaccinated
1095	Omani	Male	Mother	Yes	Government		South Batinah	4.54521	Given	Given	Given	Given	Not Eligible	Fully Vaccinated
1096	Omani	Female	Mother	Yes	Government		South Batinah	2.46301	Given	Given	Given	Given	Given	Fully Vaccinated
1097	Omani	Female	Mother	Yes	Government		Dakhiliyah	4.14247	Given	Given	Given	Given	Given	Fully Vaccinated
1098	Omani	Female	Father	Yes	Government	Medical Reason	Dakhiliyah	1.74247	Given	Given	Given	Given	Not Eligible	Fully Vaccinated
1099	Omani	Female	Mother	Yes	Government		South Batinah	2.94521	Given	Given	Given	Given	Given	Fully Vaccinated
1100	Omani	Male	Father	Yes	Government		North Batinah	3.2274	Given	Given	Given	Given	Given	Fully Vaccinated
1101	Omani	Female	Caregiver	Yes	Government		Dakhiliyah	3.98356	Given	Given	Given	Given	Given	Fully Vaccinated
1102	Omani	Male	Mother	Yes	Government		North Batinah	4.46575	Given	Given	Given	Given	Not Eligible	Fully Vaccinated
1103	Omani	Male	Mother	Yes	Government		Dakhiliyah	3.44932	Given	Given	Given	Given	Given	Fully Vaccinated
1104	Omani	Male	Mother	Yes	Government		Muscat	1.32877	Given	Given	Given	Not Eligible	Not Eligible	Fully Vaccinated
1105	Omani	Male	Mother	Yes	Government		North Batinah	1.23288	Given	Given	Given	Not Eligible	Not Eligible	Fully Vaccinated
1106	Omani	Male	Mother	Yes	Government		Muscat	0.794521	Given	Given	Not Eligible	Not Eligible	Not Eligible	Fully Vaccinated
1107	Omani	Male	Mother	Yes	Government		Dakhiliyah	1.98082	Given	Given	Given	Given	Not Eligible	Fully Vaccinated
1108	Omani	Female	Mother	Yes	Government		Dakhiliyah	1.68767	Given	Given	Given	Given	Not Eligible	Fully Vaccinated
1109	Omani	Female	Caregiver	Yes	Government		North Batinah	1.33973	Given	Given	Given	Not Eligible	Not Eligible	Fully Vaccinated
1110	Omani	Male	Mother	Yes	Government		Dakhiliyah	3.43014	Given	Given	Given	Given	Given	Fully Vaccinated
1111	Omani	Female	Mother	Yes	Government		Muscat	1.03562	Given	Given	Given	Not Eligible	Not Eligible	Fully Vaccinated
1112	Omani	Male	Mother	Yes	Government		North Batinah	4.16164	Given	Given	Given	Given	Given	Fully Vaccinated
1113	Omani	Female	Mother	Yes	Government		Muscat	2.38082	Given	Given	Given	Given	Given	Fully Vaccinated
1114	Omani	Male	Mother	Yes	Government		North Batinah	2.42192	Given	Given	Given	Given	Not Given	Fully Vaccinated
1115	Non-Omani	Male	Mother	Yes	Government		Dhofar	2.62192	Given	Given	Given	Given	Given	Fully Vaccinated
1116	Omani	Female	Mother	Yes	Government		Muscat	3.81096	Given	Given	Given	Given	Given	Fully Vaccinated
1117	Omani	Female	Mother	Yes	Government		North Batinah	3.55068	Given	Given	Given	Given	Given	Fully Vaccinated
1118	Omani	Male	Caregiver	Yes	Government		North Batinah	1.55342	Given	Given	Given	Given	Not Eligible	Fully Vaccinated
1119	Non-Omani	Male	Mother	Yes	Government		Dhofar	3.69863	Given	Given	Given	Given	Given	Fully Vaccinated
1120	Omani	Male	Mother	Yes	Government		North Batinah	3.19726	Given	Given	Given	Given	Given	Fully Vaccinated
1121	Omani	Male	Mother	Yes	Government		Dakhiliyah	2.94795	Given	Given	Given	Given	Given	Fully Vaccinated
1122	Non-Omani	Female	Mother	Yes	Government		Muscat	3.34247	Given	Given	Given	Given	Given	Fully Vaccinated
1123	Omani	Female	Mother	Yes	Government		North Batinah	1.52603	Given	Given	Given	Given	Not Eligible	Fully Vaccinated
1124	Omani	Male	Mother	Yes	Government		Muscat	1.52329	Given	Given	Given	Not Eligible	Not Eligible	Fully Vaccinated
1125	Omani	Female	Mother	Yes	Government		Muscat	3.72055	Given	Given	Given	Given	Given	Fully Vaccinated
1126	Non-Omani	Male	Father	Yes	Government		Muscat	4.83288	Given	Given	Given	Given	Not Eligible	Fully Vaccinated
1127	Omani	Male	Mother	Yes	Government		North Batinah	3.70685	Given	Given	Given	Given	Given	Fully Vaccinated
1128	Omani	Female	Mother	Yes	Government		Muscat	1.80822	Given	Given	Given	Given	Not Eligible	Fully Vaccinated
1129	Omani	Male	Caregiver	Yes	Government		North Batinah	4.02192	Given	Given	Given	Given	Given	Fully Vaccinated
1130	Omani	Male	Father	Yes	Government		Dakhiliyah	0.980822	Given	Given	Not Eligible	Not Eligible	Not Eligible	Fully Vaccinated
1131	Omani	Female	Mother	Yes	Government		Dakhiliyah	1	Given	Given	Given	Not Eligible	Not Eligible	Fully Vaccinated
1132	Omani	Female	Father	Yes	Government		North Sharqiyah	2.83014	Given	Given	Given	Given	Given	Fully Vaccinated
1133	Omani	Male	Mother	Yes	Government		Dakhiliyah	3	Given	Given	Given	Given	Given	Fully Vaccinated
1134	Omani	Male	Father	Yes	Government		Dakhiliyah	3.93425	Given	Given	Given	Given	Given	Fully Vaccinated
1135	Omani	Female	Mother	Yes	Government		South Batinah	4.05205	Given	Given	Given	Given	Given	Fully Vaccinated
1136	Omani	Female	Father	Yes	Government		Dakhiliyah	2.25753	Given	Given	Given	Given	Given	Fully Vaccinated
1137	Omani	Male	Mother	Yes	Government		South Batinah	2.19452	Given	Given	Given	Given	Given	Fully Vaccinated
1138	Omani	Male	Mother	Yes	Government		North Batinah	4.55616	Given	Given	Given	Given	Not Eligible	Fully Vaccinated
1139	Omani	Female	Mother	Yes	Government		North Batinah	4.15068	Given	Given	Given	Given	Given	Fully Vaccinated
1140	Omani	Female	Father	Yes	Government		North Sharqiyah	4.69589	Given	Given	Given	Given	Not Eligible	Fully Vaccinated
1141	Omani	Female	Mother	No	Government		South Batinah	3.09589	Given	Given	Given	Given	Given	Fully Vaccinated
1142	Omani	Male	Mother	Yes	Government		Muscat	4.06301	Given	Given	Given	Given	Given	Fully Vaccinated
1143	Omani	Male	Mother	Yes	Government		South Batinah	0.983562	Given	Given	Not Eligible	Not Eligible	Not Eligible	Fully Vaccinated
1144	Omani	Female	Mother	Yes	Government		Muscat	3.87671	Given	Given	Given	Given	Given	Fully Vaccinated
1145	Omani	Female	Mother	Yes	Government		South Batinah	0.909589	Given	Given	Not Eligible	Not Eligible	Not Eligible	Fully Vaccinated
1146	Omani	Male	Father	Yes	Government		North Batinah	4.53151	Given	Given	Given	Given	Not Eligible	Fully Vaccinated
1147	Omani	Male	Mother	Yes	Government		Dakhiliyah	2.12877	Given	Given	Given	Given	Given	Fully Vaccinated
1148	Omani	Male	Mother	Yes	Government		Dakhiliyah	2.07123	Given	Given	Given	Given	Given	Fully Vaccinated
1149	Omani	Male	Father	Yes	Government		North Batinah	2.73699	Given	Given	Given	Given	Given	Fully Vaccinated
1150	Omani	Male	Mother	Yes	Government		Dakhiliyah	4.49589	Given	Given	Given	Given	Not Eligible	Fully Vaccinated
1151	Omani	Female	Father	Yes	Government		Dakhiliyah	2.31781	Given	Given	Given	Given	Given	Fully Vaccinated
1152	Omani	Female	Mother	Yes	Government		Dakhiliyah	4.46575	Given	Given	Given	Given	Not Eligible	Fully Vaccinated
1153	Omani	Female	Mother	Yes	Government		South Batinah	2.56438	Given	Given	Given	Given	Given	Fully Vaccinated
1154	Omani	Female	Caregiver	Yes	Government		Muscat	1.16986	Given	Given	Given	Not Eligible	Not Eligible	Fully Vaccinated
1155	Omani	Male	Mother	Yes	Government		Dakhiliyah	2.26849	Given	Given	Given	Given	Given	Fully Vaccinated
1156	Omani	Female	Father	Yes	Government		Dakhiliyah	3.39178	Given	Given	Given	Given	Given	Fully Vaccinated
1157	Omani	Male	Father	Yes	Government		North Sharqiyah	4.2411	Given	Given	Given	Given	Not Eligible	Fully Vaccinated
1158	Omani	Female	Mother	Yes	Government		Dakhiliyah	3.24932	Given	Given	Given	Given	Given	Fully Vaccinated
1159	Omani	Male	Mother	Yes	Government		Dhahirah	2.09041	Given	Given	Given	Given	Given	Fully Vaccinated
1160	Omani	Female	Father	Yes	Government		Dakhiliyah	2.66301	Given	Given	Given	Given	Given	Fully Vaccinated
1161	Omani	Male	Mother	Yes	Government		Dakhiliyah	2.17534	Given	Given	Given	Given	Given	Fully Vaccinated
1162	Omani	Male	Mother	Yes	Government	Medical Reason	Dakhiliyah	4.94247	Given	Given	Given	Given	Not Eligible	Fully Vaccinated
1163	Omani	Female	Father	Yes	Government		Dhofar	2.02466	Given	Given	Given	Given	Given	Fully Vaccinated
1164	Omani	Male	Mother	Yes	Government		Muscat	4.26027	Given	Given	Given	Given	Not Eligible	Fully Vaccinated
1165	Omani	Male	Mother	Yes	Government		Muscat	2.00548	Given	Given	Given	Given	Given	Fully Vaccinated
1166	Omani	Male	Mother	Yes	Government		Dakhiliyah	4.4	Given	Given	Given	Given	Not Eligible	Fully Vaccinated
1167	Omani	Female	Mother	Yes	Government		Dakhiliyah	4.7589	Given	Given	Given	Given	Not Eligible	Fully Vaccinated
1168	Omani	Female	Father	Yes	Government		South Batinah	2.69315	Given	Given	Given	Given	Given	Fully Vaccinated
1169	Omani	Female	Mother	Yes	Government		Dakhiliyah	3.44658	Given	Given	Given	Given	Given	Fully Vaccinated
1170	Omani	Male	Mother	Yes	Government		Dakhiliyah	4.23288	Given	Given	Given	Given	Not Eligible	Fully Vaccinated
1171	Omani	Male	Mother	Yes	Government		Dakhiliyah	1.05205	Given	Given	Given	Not Eligible	Not Eligible	Fully Vaccinated
1172	Omani	Female	Mother	Yes	Government		Muscat	2.20274	Given	Given	Given	Given	Given	Fully Vaccinated
1173	Omani	Female	Mother	Yes	Government		Dakhiliyah	2.49863	Given	Given	Given	Given	Given	Fully Vaccinated
1174	Omani	Male	Other	Yes	Government		North Batinah	4.51233	Given	Given	Given	Given	Not Eligible	Fully Vaccinated
1175	Omani	Female	Mother	Yes	Government		Dakhiliyah	1.46301	Given	Given	Given	Not Eligible	Not Eligible	Fully Vaccinated
1176	Omani	Female	Father	Yes	Government		Dakhiliyah	3.51507	Given	Given	Given	Given	Given	Fully Vaccinated
1177	Omani	Male	Other	Yes	Government		North Batinah	0.816438	Given	Given	Not Eligible	Not Eligible	Not Eligible	Fully Vaccinated
1178	Omani	Female	Father	Yes	Government		Dakhiliyah	1.9863	Given	Given	Given	Given	Not Eligible	Fully Vaccinated
1179	Omani	Female	Mother	Yes	Government		Dakhiliyah	2.90959	Given	Given	Given	Given	Given	Fully Vaccinated
1180	Omani	Female	Mother	Yes	Government		Dakhiliyah	1.50685	Given	Given	Given	Not Eligible	Not Eligible	Fully Vaccinated
1181	Omani	Female	Caregiver	Yes	Government		Muscat	2.6411	Given	Given	Given	Given	Given	Fully Vaccinated
1182	Omani	Male	Mother	Yes	Government		North Batinah	3.70959	Given	Given	Given	Given	Given	Fully Vaccinated
1183	Omani	Male	Mother	Yes	Government	Medical Reason	Dakhiliyah	4.41096	Given	Given	Given	Given	Not Eligible	Fully Vaccinated
1184	Omani	Male	Mother	Yes	Government		Dakhiliyah	3.27945	Given	Given	Given	Given	Given	Fully Vaccinated
1185	Omani	Male	Mother	Yes	Government		Muscat	1.44932	Given	Given	Given	Not Eligible	Not Eligible	Fully Vaccinated
1186	Omani	Male	Mother	Yes	Government	Medical Reason	Dakhiliyah	4.41096	Given	Given	Given	Given	Not Eligible	Fully Vaccinated
1187	Omani	Male	Father	Yes	Government		Dakhiliyah	3.46301	Given	Given	Given	Given	Given	Fully Vaccinated
1188	Omani	Male	Caregiver	Yes	Government		Muscat	2.71507	Given	Given	Given	Given	Given	Fully Vaccinated
1189	Omani	Male	Mother	Yes	Government		Dakhiliyah	1.88493	Given	Given	Given	Given	Not Eligible	Fully Vaccinated
1190	Omani	Male	Mother	Yes	Government		Dakhiliyah	2.57534	Given	Given	Given	Given	Given	Fully Vaccinated
1191	Omani	Male	Mother	Yes	Government		Dakhiliyah	0.868493	Given	Given	Not Eligible	Not Eligible	Not Eligible	Fully Vaccinated
1192	Omani	Female	Mother	Yes	Government		Dakhiliyah	2.49315	Given	Given	Given	Given	Given	Fully Vaccinated
1193	Omani	Female	Father	Yes	Government		Dakhiliyah	3.75068	Given	Given	Given	Given	Given	Fully Vaccinated
1194	Omani	Male	Mother	Yes	Government		Muscat	4.28493	Given	Given	Given	Given	Not Eligible	Fully Vaccinated
1195	Omani	Male	Father	Yes	Government		Dakhiliyah	3.71507	Given	Given	Given	Given	Given	Fully Vaccinated
1196	Omani	Female	Mother	Yes	Government		Dakhiliyah	3.52603	Given	Given	Given	Given	Given	Fully Vaccinated
1197	Omani	Female	Mother	Yes	Government		Muscat	3.29863	Given	Given	Given	Given	Given	Fully Vaccinated
1198	Omani	Female	Mother	Yes	Government		Dakhiliyah	1.53425	Given	Given	Given	Given	Not Eligible	Fully Vaccinated
1199	Omani	Female	Mother	Yes	Government		Muscat	4.57534	Given	Given	Given	Given	Not Eligible	Fully Vaccinated
1200	Omani	Male	Father	Yes	Government		Dakhiliyah	1.78082	Given	Given	Given	Given	Not Eligible	Fully Vaccinated
1201	Omani	Female	Mother	Yes	Government		Dakhiliyah	1.64932	Given	Given	Given	Given	Not Eligible	Fully Vaccinated
1202	Omani	Male	Mother	Yes	Government		Dakhiliyah	3.4	Given	Given	Given	Given	Given	Fully Vaccinated
1203	Omani	Female	Mother	Yes	Government		Dakhiliyah	2.76712	Given	Given	Given	Given	Given	Fully Vaccinated
1204	Omani	Female	Mother	Yes	Government		Muscat	0.967123	Given	Given	Not Eligible	Not Eligible	Not Eligible	Fully Vaccinated
1205	Omani	Male	Mother	Yes	Government		Muscat	3.75342	Given	Given	Given	Given	Given	Fully Vaccinated
1206	Omani	Male	Mother	Yes	Government		Muscat	2.46301	Given	Given	Given	Given	Given	Fully Vaccinated
1207	Omani	Male	Mother	Yes	Government		Muscat	1.03836	Given	Given	Given	Not Eligible	Not Eligible	Fully Vaccinated
1208	Omani	Male	Mother	Yes	Government		Muscat	1.54247	Given	Given	Given	Given	Not Eligible	Fully Vaccinated
1209	Omani	Female	Mother	Yes	Government		Muscat	1.54521	Given	Given	Given	Given	Not Eligible	Fully Vaccinated
1210	Omani	Female	Caregiver	Yes	Government		North Batinah	1.30959	Given	Given	Given	Not Eligible	Not Eligible	Fully Vaccinated
1211	Omani	Male	Caregiver	Yes	Government		North Batinah	3.44932	Given	Given	Given	Given	Given	Fully Vaccinated
1212	Omani	Female	Caregiver	Yes	Government		North Batinah	1.67671	Given	Given	Given	Given	Not Eligible	Fully Vaccinated
1213	Omani	Male	Caregiver	Yes	Government		North Batinah	2.99726	Given	Given	Given	Given	Given	Fully Vaccinated
1214	Omani	Male	Caregiver	Yes	Government		North Batinah	1.85479	Given	Given	Given	Given	Not Eligible	Fully Vaccinated
1215	Omani	Female	Caregiver	Yes	Government		North Batinah	3.70959	Given	Given	Given	Given	Given	Fully Vaccinated
1216	Omani	Male	Caregiver	Yes	Government		North Batinah	3.25479	Given	Given	Given	Given	Given	Fully Vaccinated
1217	Omani	Female	Father	Yes	Government		North Batinah	2.80822	Given	Given	Given	Given	Not Given	Fully Vaccinated
1218	Omani	Female	Caregiver	Yes	Government		North Batinah	2.06301	Given	Given	Given	Given	Given	Fully Vaccinated
1219	Omani	Male	Caregiver	Yes	Government		North Batinah	2.50411	Given	Given	Given	Given	Given	Fully Vaccinated
1220	Omani	Male	Father	Yes	Government		North Batinah	1.2411	Given	Given	Given	Not Eligible	Not Eligible	Fully Vaccinated
1221	Omani	Male	Caregiver	Yes	Government		North Batinah	4.38082	Given	Given	Given	Given	Not Eligible	Fully Vaccinated
1222	Omani	Male	Father	Yes	Government		North Batinah	2.86575	Given	Given	Given	Given	Given	Fully Vaccinated
1223	Omani	Male	Father	Yes	Government		Dhofar	2.50411	Given	Given	Given	Given	Given	Fully Vaccinated
1224	Omani	Male	Mother	Yes	Government		Muscat	4.50959	Given	Given	Given	Given	Not Eligible	Fully Vaccinated
1225	Omani	Male	Father	Yes	Government		Dhofar	0.893151	Given	Given	Not Eligible	Not Eligible	Not Eligible	Fully Vaccinated
1226	Omani	Female	Father	Yes	Government		Dhofar	3.08219	Given	Given	Given	Given	Given	Fully Vaccinated
1227	Omani	Female	Father	Yes	Government		Dhofar	4.90959	Given	Given	Given	Given	Not Eligible	Fully Vaccinated
1228	Omani	Female	Caregiver	Yes	Government		North Batinah	1.5863	Given	Given	Given	Given	Not Eligible	Fully Vaccinated
1229	Omani	Female	Caregiver	Yes	Government		North Batinah	2.75068	Given	Given	Given	Given	Given	Fully Vaccinated
1230	Omani	Male	Mother	Yes	Government		Dakhiliyah	2.26849	Given	Given	Given	Given	Given	Fully Vaccinated
1231	Omani	Female	Caregiver	Yes	Government		North Batinah	2.46575	Given	Given	Given	Given	Given	Fully Vaccinated
1232	Omani	Female	Father	Yes	Government		Dhofar	1.70411	Given	Given	Given	Given	Not Eligible	Fully Vaccinated
1233	Omani	Male	Mother	Yes	Government		North Batinah	4.53973	Given	Given	Given	Given	Not Eligible	Fully Vaccinated
1234	Omani	Female	Mother	Yes	Government		North Batinah	0.616438	Given	Given	Not Eligible	Not Eligible	Not Eligible	Fully Vaccinated
1235	Omani	Male	Mother	Yes	Government		North Batinah	2.73699	Given	Given	Given	Given	Given	Fully Vaccinated
1236	Omani	Female	Mother	Yes	Government		Dakhiliyah	3.66301	Given	Given	Given	Given	Given	Fully Vaccinated
1237	Omani	Female	Mother	Yes	Government		North Batinah	4.28493	Given	Given	Given	Given	Not Eligible	Fully Vaccinated
1238	Omani	Male	Mother	Yes	Government		North Batinah	1.72055	Given	Given	Given	Given	Not Eligible	Fully Vaccinated
1239	Omani	Male	Mother	Yes	Government		North Batinah	4.37808	Given	Given	Given	Given	Not Eligible	Fully Vaccinated
1240	Omani	Female	Mother	Yes	Government		Dakhiliyah	2.98904	Given	Given	Given	Given	Given	Fully Vaccinated
1241	Omani	Male	Mother	Yes	Government		Dakhiliyah	2.97808	Given	Given	Given	Given	Given	Fully Vaccinated
1242	Omani	Male	Mother	Yes	Government		North Batinah	1.4411	Given	Given	Given	Not Eligible	Not Eligible	Fully Vaccinated
1243	Omani	Female	Mother	Yes	Government		North Batinah	4.8	Given	Given	Given	Given	Not Eligible	Fully Vaccinated
1244	Omani	Female	Mother	Yes	Government		Dakhiliyah	4.38082	Given	Given	Given	Given	Not Eligible	Fully Vaccinated
1245	Omani	Female	Mother	Yes	Government		Dakhiliyah	2.97534	Given	Given	Given	Given	Given	Fully Vaccinated
1246	Omani	Female	Mother	Yes	Government		North Batinah	3.82192	Given	Given	Given	Given	Given	Fully Vaccinated
1247	Omani	Male	Mother	Yes	Government		Dakhiliyah	1.89315	Given	Given	Given	Given	Not Eligible	Fully Vaccinated
1248	Omani	Male	Mother	Yes	Government		North Batinah	1.26575	Given	Given	Given	Not Eligible	Not Eligible	Fully Vaccinated
1249	Omani	Male	Mother	Yes	Government		Dakhiliyah	3.87397	Given	Given	Given	Given	Given	Fully Vaccinated
1250	Omani	Male	Mother	Yes	Government		North Batinah	0.684932	Given	Given	Not Eligible	Not Eligible	Not Eligible	Fully Vaccinated
1251	Omani	Male	Mother	Yes	Government		North Batinah	4.24384	Given	Given	Given	Given	Not Eligible	Fully Vaccinated
1252	Omani	Female	Mother	Yes	Government		North Batinah	4.65753	Given	Given	Given	Given	Not Eligible	Fully Vaccinated
1253	Omani	Female	Mother	Yes	Government		North Batinah	2.51507	Given	Given	Given	Given	Given	Fully Vaccinated
1254	Omani	Female	Mother	Yes	Government		North Batinah	2.32877	Given	Given	Given	Given	Given	Fully Vaccinated
1255	Omani	Female	Mother	Yes	Government		North Batinah	3.27397	Given	Given	Given	Given	Given	Fully Vaccinated
1256	Omani	Male	Mother	Yes	Government		North Batinah	2.06575	Given	Given	Given	Given	Given	Fully Vaccinated
1257	Omani	Female	Mother	Yes	Government		North Batinah	1.4411	Given	Given	Given	Not Eligible	Not Eligible	Fully Vaccinated
1258	Omani	Male	Mother	Yes	Government		North Batinah	1.28767	Given	Given	Given	Not Eligible	Not Eligible	Fully Vaccinated
1259	Omani	Female	Father	Yes	Government		Dhofar	4.49041	Given	Given	Given	Given	Not Eligible	Fully Vaccinated
1260	Omani	Male	Mother	Yes	Government		North Batinah	2.79452	Given	Given	Given	Given	Given	Fully Vaccinated
1261	Omani	Male	Mother	Yes	Government		Dakhiliyah	4.30959	Given	Given	Given	Given	Not Eligible	Fully Vaccinated
1262	Omani	Female	Father	Yes	Government		Dhofar	2.4274	Given	Given	Given	Given	Given	Fully Vaccinated
1263	Omani	Male	Mother	Yes	Government		North Batinah	3.29041	Given	Given	Given	Given	Given	Fully Vaccinated
1264	Omani	Female	Father	Yes	Government		Dhofar	1.14247	Given	Given	Given	Not Eligible	Not Eligible	Fully Vaccinated
1265	Omani	Male	Mother	Yes	Government		Dakhiliyah	4.98904	Given	Given	Given	Given	Not Eligible	Fully Vaccinated
1266	Omani	Female	Mother	Yes	Government		North Batinah	1.87397	Given	Given	Given	Given	Not Eligible	Fully Vaccinated
1267	Omani	Female	Father	Yes	Government		Dhofar	4.55068	Given	Given	Given	Given	Not Eligible	Fully Vaccinated
1268	Omani	Male	Mother	Yes	Government		Dakhiliyah	2.69315	Given	Given	Given	Given	Given	Fully Vaccinated
1269	Omani	Female	Mother	Yes	Government		North Batinah	3.20274	Given	Given	Given	Given	Given	Fully Vaccinated
1270	Omani	Female	Mother	Yes	Government		North Batinah	1.08767	Given	Given	Given	Not Eligible	Not Eligible	Fully Vaccinated
1271	Omani	Female	Mother	Yes	Government		Dakhiliyah	4.88767	Given	Given	Given	Given	Not Eligible	Fully Vaccinated
1272	Omani	Female	Mother	Yes	Government		Dakhiliyah	4.66301	Given	Given	Given	Given	Not Eligible	Fully Vaccinated
1273	Omani	Male	Father	Yes	Government		North Sharqiyah	3.69041	Given	Given	Given	Given	Given	Fully Vaccinated
1274	Omani	Male	Father	Yes	Government		North Sharqiyah	0.490411	Given	Not Eligible	Not Eligible	Not Eligible	Not Eligible	Fully Vaccinated
1275	Omani	Female	Caregiver	Yes	Government		North Batinah	3.35342	Given	Given	Given	Given	Given	Fully Vaccinated
1276	Omani	Male	Caregiver	Yes	Government		North Batinah	0.876712	Given	Given	Not Eligible	Not Eligible	Not Eligible	Fully Vaccinated
1277	Omani	Female	Caregiver	Yes	Government		North Batinah	2.10137	Given	Given	Given	Given	Given	Fully Vaccinated
1278	Omani	Female	Caregiver	Yes	Government		North Batinah	1.79726	Given	Given	Given	Given	Not Eligible	Fully Vaccinated
1279	Omani	Female	Mother	Yes	Government		North Sharqiyah	3.71781	Given	Given	Given	Given	Given	Fully Vaccinated
1280	Omani	Female	Mother	Yes	Government		North Sharqiyah	2.1589	Given	Given	Given	Given	Not Given	Fully Vaccinated
1281	Omani	Female	Mother	Yes	Government		North Sharqiyah	4.33973	Given	Given	Given	Given	Not Eligible	Fully Vaccinated
1282	Omani	Female	Mother	Yes	Government		Dakhiliyah	4.80822	Given	Given	Given	Given	Not Eligible	Fully Vaccinated
1283	Omani	Female	Mother	Yes	Government		Dakhiliyah	2.30959	Given	Given	Given	Given	Given	Fully Vaccinated
1284	Omani	Female	Mother	Yes	Government		Dakhiliyah	3.12055	Given	Given	Given	Given	Given	Fully Vaccinated
1285	Omani	Female	Mother	Yes	Government		Dakhiliyah	3.83836	Given	Given	Given	Given	Given	Fully Vaccinated
1286	Omani	Male	Father	Yes	Government		Dhofar	2.03288	Given	Given	Given	Given	Given	Fully Vaccinated
1287	Omani	Male	Mother	Yes	Government		North Sharqiyah	3.92329	Given	Given	Given	Given	Given	Fully Vaccinated
1288	Omani	Male	Father	Yes	Government		Dhofar	2.93699	Given	Given	Given	Given	Given	Fully Vaccinated
1289	Omani	Female	Mother	Yes	Government		Dakhiliyah	2.6	Given	Given	Given	Given	Given	Fully Vaccinated
1290	Omani	Male	Father	Yes	Government		Dhofar	1.9863	Given	Given	Given	Given	Not Eligible	Fully Vaccinated
1291	Omani	Female	Mother	Yes	Government		Dakhiliyah	1.32329	Given	Given	Given	Not Eligible	Not Eligible	Fully Vaccinated
1292	Omani	Male	Mother	Yes	Government		North Batinah	4.00274	Given	Given	Given	Given	Not Given	Fully Vaccinated
1293	Omani	Female	Mother	Yes	Government		Dakhiliyah	4.08219	Given	Given	Given	Given	Given	Fully Vaccinated
1294	Omani	Female	Mother	Yes	Government		North Batinah	1.89315	Given	Given	Given	Given	Not Eligible	Fully Vaccinated
1295	Omani	Male	Mother	Yes	Government		North Batinah	4.55068	Given	Given	Given	Given	Not Eligible	Fully Vaccinated
1296	Omani	Male	Mother	Yes	Government		Dakhiliyah	3.88493	Given	Given	Given	Given	Given	Fully Vaccinated
1297	Omani	Male	Father	Yes	Government		Dhofar	1.17534	Given	Given	Given	Not Eligible	Not Eligible	Fully Vaccinated
1298	Omani	Female	Mother	Yes	Government		North Batinah	2.65753	Given	Given	Given	Given	Given	Fully Vaccinated
1299	Omani	Male	Father	Yes	Government		Dakhiliyah	4.03562	Given	Given	Given	Given	Given	Fully Vaccinated
1300	Omani	Male	Mother	Yes	Government		Dakhiliyah	2.50685	Given	Given	Given	Given	Given	Fully Vaccinated
1301	Omani	Female	Father	Yes	Government		Dakhiliyah	2.52055	Given	Given	Given	Given	Given	Fully Vaccinated
1302	Omani	Female	Caregiver	Yes	Government		North Batinah	1.07397	Given	Given	Given	Not Eligible	Not Eligible	Fully Vaccinated
1303	Omani	Female	Mother	Yes	Government		Dakhiliyah	4.33151	Given	Given	Given	Given	Not Eligible	Fully Vaccinated
1304	Omani	Male	Father	Yes	Government		Dhofar	1.31507	Given	Given	Given	Not Eligible	Not Eligible	Fully Vaccinated
1305	Omani	Female	Father	Yes	Government		Dakhiliyah	3.35342	Given	Given	Given	Given	Given	Fully Vaccinated
1306	Omani	Female	Father	Yes	Government		Dakhiliyah	2.23836	Given	Given	Given	Given	Given	Fully Vaccinated
1307	Omani	Female	Father	Yes	Government		North Batinah	3.98356	Given	Given	Given	Given	Given	Fully Vaccinated
1308	Omani	Male	Mother	Yes	Government		North Sharqiyah	1.54247	Given	Given	Given	Given	Not Eligible	Fully Vaccinated
1309	Omani	Female	Mother	Yes	Government		Dakhiliyah	3.28493	Given	Given	Given	Given	Given	Fully Vaccinated
1310	Omani	Female	Mother	Yes	Government	Medical Reason	Dakhiliyah	1.61918	Given	Given	Given	Given	Not Eligible	Fully Vaccinated
1311	Omani	Female	Mother	Yes	Government		Dakhiliyah	4.95342	Given	Given	Given	Given	Not Eligible	Fully Vaccinated
1312	Omani	Male	Mother	Yes	Government		North Batinah	4.0274	Given	Given	Given	Given	Given	Fully Vaccinated
1313	Omani	Male	Mother	Yes	NA		North Batinah	1.18082	Given	Given	Given	Not Eligible	Not Eligible	Fully Vaccinated
1314	Omani	Female	Mother	Yes	Government		North Sharqiyah	4.1863	Given	Given	Given	Given	Given	Fully Vaccinated
1315	Omani	Female	Father	Yes	Government	Medical Reason	Dakhiliyah	0.950685	Given	Given	Not Eligible	Not Eligible	Not Eligible	Fully Vaccinated
1316	Omani	Male	Mother	Yes	NA		Dakhiliyah	4.74521	Given	Given	Given	Given	Not Eligible	Fully Vaccinated
1317	Omani	Male	Father	Yes	Government	Medical Reason	Dakhiliyah	4.30685	Given	Given	Given	Given	Not Eligible	Fully Vaccinated
1318	Omani	Female	Father	No	Government		Dakhiliyah	2.36438	Given	Given	Given	Given	Given	Fully Vaccinated
1319	Omani	Female	Mother	Yes	Government		North Batinah	1.63014	Given	Given	Given	Given	Not Eligible	Fully Vaccinated
1320	Omani	Female	Mother	Yes	Government		Dakhiliyah	4.06849	Given	Given	Given	Given	Given	Fully Vaccinated
1321	Omani	Female	Mother	Yes	Government		North Sharqiyah	1.41096	Given	Given	Given	Not Eligible	Not Eligible	Fully Vaccinated
1322	Omani	Female	Mother	Yes	Government		Dakhiliyah	2.9726	Given	Given	Given	Given	Given	Fully Vaccinated
1323	Omani	Male	Father	Yes	Government		Dakhiliyah	3.46301	Given	Given	Given	Given	Given	Fully Vaccinated
1324	Omani	Female	Father	Yes	Government		Dakhiliyah	3.3726	Given	Given	Given	Given	Given	Fully Vaccinated
1325	Omani	Male	Mother	Yes	Government		Dakhiliyah	2.52877	Given	Given	Given	Given	Given	Fully Vaccinated
1326	Omani	Female	Father	Yes	Government		Dakhiliyah	0.950685	Given	Given	Not Eligible	Not Eligible	Not Eligible	Fully Vaccinated
1327	Omani	Male	Mother	Yes	Government		North Sharqiyah	2.07671	Given	Given	Given	Given	Given	Fully Vaccinated
1328	Omani	Male	Mother	Yes	Government		Dakhiliyah	2.03014	Given	Given	Given	Given	Given	Fully Vaccinated
1329	Omani	Female	Mother	Yes	Government		Dakhiliyah	3.71233	Given	Given	Given	Given	Given	Fully Vaccinated
1330	Omani	Female	Mother	Yes	Government		Dakhiliyah	0.810959	Given	Given	Not Eligible	Not Eligible	Not Eligible	Fully Vaccinated
1331	Omani	Female	Mother	Yes	Government		Dakhiliyah	1.79452	Given	Given	Given	Given	Not Eligible	Fully Vaccinated
1332	Omani	Female	Father	Yes	Government	Medical Reason	Dakhiliyah	0.758904	Given	Given	Not Eligible	Not Eligible	Not Eligible	Fully Vaccinated
1333	Omani	Male	Father	Yes	Government		Dakhiliyah	4.10137	Given	Given	Given	Given	Given	Fully Vaccinated
1334	Omani	Male	Father	Yes	Government	Medical Reason	Dakhiliyah	4.63836	Given	Given	Given	Given	Not Eligible	Fully Vaccinated
1335	Omani	Female	Mother	Yes	Government		North Sharqiyah	3.95068	Given	Given	Given	Given	Given	Fully Vaccinated
1336	Omani	Male	Father	Yes	Government		Dakhiliyah	1.67945	Given	Given	Given	Given	Not Eligible	Fully Vaccinated
1337	Omani	Female	Mother	Yes	Government		Dakhiliyah	4.79726	Given	Given	Given	Given	Not Eligible	Fully Vaccinated
1338	Omani	Female	Father	Yes	Government		Dakhiliyah	3.96438	Given	Given	Given	Given	Given	Fully Vaccinated
1339	Omani	Male	Mother	Yes	Government		Dakhiliyah	4.03014	Given	Given	Given	Given	Given	Fully Vaccinated
1340	Omani	Male	Mother	Yes	Government		North Sharqiyah	2.44932	Given	Given	Given	Given	Given	Fully Vaccinated
1341	Omani	Male	Mother	Yes	Government		Dakhiliyah	4.38904	Given	Given	Given	Given	Not Eligible	Fully Vaccinated
1342	Omani	Male	Mother	Yes	Government		Dakhiliyah	2.40274	Given	Given	Given	Given	Given	Fully Vaccinated
1343	Omani	Female	Mother	Yes	Government		Dakhiliyah	2.44932	Given	Given	Given	Given	Given	Fully Vaccinated
1344	Omani	Female	Father	Yes	Government		Dakhiliyah	3.92603	Given	Given	Given	Given	Given	Fully Vaccinated
1345	Omani	Male	Mother	Yes	Government		Dakhiliyah	0.983562	Given	Given	Not Eligible	Not Eligible	Not Eligible	Fully Vaccinated
1346	Omani	Male	Mother	Yes	Government		Dakhiliyah	4.53425	Given	Given	Given	Given	Not Eligible	Fully Vaccinated
1347	Omani	Male	Mother	Yes	Government		Dakhiliyah	3.46301	Given	Given	Given	Given	Given	Fully Vaccinated
1348	Omani	Female	Mother	Yes	Government		North Batinah	4.58904	Given	Given	Given	Given	Not Eligible	Fully Vaccinated
1349	Omani	Female	Mother	Yes	Government		Dakhiliyah	3.73973	Given	Given	Given	Given	Given	Fully Vaccinated
1350	Omani	Female	Father	Yes	Government		Dakhiliyah	4.12603	Given	Given	Given	Given	Given	Fully Vaccinated
1351	Omani	Male	Mother	Yes	Government		Dakhiliyah	1.32329	Given	Given	Given	Not Eligible	Not Eligible	Fully Vaccinated
1352	Omani	Female	Mother	Yes	Government		Dakhiliyah	3.27945	Given	Given	Given	Given	Given	Fully Vaccinated
1353	Omani	Female	Father	Yes	Government		Dakhiliyah	3.66027	Given	Given	Given	Given	Given	Fully Vaccinated
1354	Omani	Female	Mother	Yes	Government		Dakhiliyah	2.87123	Given	Given	Given	Given	Given	Fully Vaccinated
1355	Omani	Female	Mother	Yes	Government		Dakhiliyah	3	Given	Given	Given	Given	Given	Fully Vaccinated
1356	Omani	Male	Mother	Yes	Government		Dakhiliyah	2.3863	Given	Given	Given	Given	Given	Fully Vaccinated
1357	Omani	Female	Father	Yes	Government		Dakhiliyah	2.90685	Given	Given	Given	Given	Given	Fully Vaccinated
1358	Omani	Female	Father	Yes	Government		Dakhiliyah	0.975342	Given	Given	Not Eligible	Not Eligible	Not Eligible	Fully Vaccinated
1359	Omani	Female	Father	Yes	Government		Dakhiliyah	4.15068	Given	Given	Given	Given	Given	Fully Vaccinated
1360	Omani	Female	Mother	Yes	Government		Dakhiliyah	2.39452	Given	Given	Given	Given	Given	Fully Vaccinated
1361	Omani	Female	Father	Yes	Government	Medical Reason	Dakhiliyah	1.30137	Given	Given	Given	Not Eligible	Not Eligible	Fully Vaccinated
1362	Omani	Male	Father	Yes	Government		Dakhiliyah	3.65753	Given	Given	Given	Given	Given	Fully Vaccinated
1363	Omani	Female	Father	Yes	Government		Dakhiliyah	3.33425	Given	Given	Given	Given	Given	Fully Vaccinated
1364	Omani	Female	Father	Yes	Government	Medical Reason	Dakhiliyah	4.53151	Given	Given	Given	Given	Not Eligible	Fully Vaccinated
1365	Omani	Male	Father	Yes	Government	Medical Reason	Dakhiliyah	0.819178	Given	Given	Not Eligible	Not Eligible	Not Eligible	Fully Vaccinated
1366	Omani	Male	Father	Yes	Government	Medical Reason	Dakhiliyah	1.66849	Given	Given	Given	Given	Not Eligible	Fully Vaccinated
1367	Omani	Male	Caregiver	Yes	Government		North Batinah	2.0274	Given	Given	Given	Given	Given	Fully Vaccinated
1368	Omani	Female	Mother	Yes	Government		North Batinah	2.34795	Given	Given	Given	Given	Given	Fully Vaccinated
1369	Omani	Male	Caregiver	Yes	Government		North Batinah	2.0274	Given	Given	Given	Given	Given	Fully Vaccinated
1370	Omani	Male	Caregiver	Yes	Government		North Batinah	1.52603	Given	Given	Given	Given	Not Eligible	Fully Vaccinated
1371	Omani	Female	Mother	Yes	Government		North Batinah	0.512329	Given	Given	Not Eligible	Not Eligible	Not Eligible	Fully Vaccinated
1372	Omani	Male	Mother	Yes	Government		North Batinah	1.21096	Given	Given	Given	Not Eligible	Not Eligible	Fully Vaccinated
1373	Omani	Male	Father	Yes	Government		North Batinah	1.00274	Given	Given	Given	Not Eligible	Not Eligible	Fully Vaccinated
1374	Omani	Female	Mother	Yes	Government		Dhofar	3.09863	Given	Given	Given	Given	Given	Fully Vaccinated
1375	Omani	Male	Father	Yes	Government	Medical Reason	Dhofar	0.887671	Given	Given	Not Eligible	Not Eligible	Not Eligible	Fully Vaccinated
1376	Omani	Female	Mother	Yes	Government		Dakhiliyah	0.958904	Given	Given	Not Eligible	Not Eligible	Not Eligible	Fully Vaccinated
1377	Omani	Female	Mother	Yes	Government		Dakhiliyah	3.38082	Given	Given	Given	Given	Given	Fully Vaccinated
1378	Omani	Female	Mother	Yes	Government		Dakhiliyah	2.48493	Given	Given	Given	Given	Given	Fully Vaccinated
1379	Omani	Male	Father	Yes	Government		Dhofar	3.76164	Given	Given	Given	Given	Given	Fully Vaccinated
1380	Omani	Female	Mother	Yes	Government		Dhofar	2.25479	Given	Given	Given	Given	Given	Fully Vaccinated
1381	Omani	Female	Mother	Yes	Government		Dakhiliyah	1.93151	Given	Given	Given	Given	Not Eligible	Fully Vaccinated
1382	Omani	Female	Mother	Yes	Government		Dhofar	2.25479	Given	Given	Given	Given	Given	Fully Vaccinated
1383	Omani	Female	Mother	Yes	Government		Dakhiliyah	3.03288	Given	Given	Given	Given	Given	Fully Vaccinated
1384	Omani	Female	Mother	Yes	Government		Dakhiliyah	3.04932	Given	Given	Given	Given	Given	Fully Vaccinated
1385	Omani	Male	Mother	Yes	Government		Dhofar	4.35068	Given	Given	Given	Given	Not Eligible	Fully Vaccinated
1386	Omani	Male	Mother	Yes	Government		Dakhiliyah	1.49589	Given	Given	Given	Not Eligible	Not Eligible	Fully Vaccinated
1387	Omani	Female	Mother	Yes	Government		Dakhiliyah	4.32877	Given	Given	Given	Given	Not Eligible	Fully Vaccinated
1388	Omani	Female	Father	Yes	Government		Dakhiliyah	1.54247	Given	Given	Given	Not Given	Not Eligible	Partial 18
1389	Omani	Female	Mother	Yes	Government		Dakhiliyah	2.09041	Given	Given	Given	Given	Given	Fully Vaccinated
1390	Omani	Male	Father	Yes	Government		Dhofar	4.6	Given	Given	Given	Given	Not Eligible	Fully Vaccinated
1391	Omani	Female	Father	Yes	Government		Dhofar	1.31507	Given	Given	Given	Not Eligible	Not Eligible	Fully Vaccinated
1392	Omani	Female	Mother	Yes	Government		Dhofar	3.58356	Given	Given	Given	Given	Given	Fully Vaccinated
1393	Omani	Female	Caregiver	Yes	Government		North Batinah	0.421918	Given	Not Eligible	Not Eligible	Not Eligible	Not Eligible	Fully Vaccinated
1394	Omani	Male	Mother	Yes	Government		North Batinah	3.47123	Given	Given	Given	Given	Given	Fully Vaccinated
1395	Omani	Male	Mother	Yes	Government		North Batinah	0.857534	Given	Given	Not Eligible	Not Eligible	Not Eligible	Fully Vaccinated
1396	Omani	Male	Mother	Yes	Government		North Batinah	2	Given	Given	Given	Given	Not Given	Fully Vaccinated
1397	Omani	Male	Mother	Yes	Government		North Batinah	3.63014	Given	Given	Given	Given	Given	Fully Vaccinated
1398	Omani	Female	Mother	Yes	Government		Dakhiliyah	3.41644	Given	Given	Given	Given	Given	Fully Vaccinated
1399	Omani	Male	Father	Yes	Government		Dhofar	1.70685	Given	Given	Given	Given	Not Eligible	Fully Vaccinated
1400	Omani	Male	Father	Yes	Government		Dhofar	3.04384	Given	Given	Given	Given	Given	Fully Vaccinated
1401	Omani	Male	Mother	Yes	Government		Dakhiliyah	3.49589	Given	Given	Given	Given	Given	Fully Vaccinated
1402	Omani	Female	Mother	Yes	Government		Dakhiliyah	2.20822	Given	Given	Given	Given	Given	Fully Vaccinated
1403	Omani	Female	Mother	Yes	Government		Dakhiliyah	3.72055	Given	Given	Given	Given	Given	Fully Vaccinated
1404	Omani	Female	Mother	Yes	Government		Dakhiliyah	4.3589	Given	Given	Given	Given	Not Eligible	Fully Vaccinated
1405	Omani	Female	Mother	Yes	Government		Dakhiliyah	2.87123	Given	Given	Given	Given	Given	Fully Vaccinated
1406	Omani	Female	Mother	Yes	Government		Dakhiliyah	3.9726	Given	Given	Given	Given	Given	Fully Vaccinated
1407	Omani	Female	Mother	Yes	Government		Dakhiliyah	1.77808	Given	Given	Given	Given	Not Eligible	Fully Vaccinated
1408	Non-Omani	Male	Father	Yes	Government		Dakhiliyah	4.26027	Given	Given	Given	Given	Not Eligible	Fully Vaccinated
1409	Omani	Male	Mother	Yes	Government		Dakhiliyah	1.9589	Given	Given	Given	Given	Not Eligible	Fully Vaccinated
1410	Omani	Female	Mother	Yes	Government		Dakhiliyah	3.18356	Given	Given	Given	Given	Given	Fully Vaccinated
1411	Omani	Female	Mother	Yes	Government		Dakhiliyah	3.91507	Given	Given	Given	Given	Given	Fully Vaccinated
1412	Omani	Female	Mother	Yes	Government		Dakhiliyah	3.72055	Given	Given	Given	Given	Given	Fully Vaccinated
1413	Omani	Male	Mother	Yes	Government		North Batinah	1.02466	Given	Given	Not Eligible	Not Eligible	Not Eligible	Fully Vaccinated
1414	Omani	Female	Caregiver	Yes	Government		North Batinah	3.25479	Given	Given	Given	Given	Given	Fully Vaccinated
1415	Omani	Male	Mother	Yes	Government	Medical Reason	Dakhiliyah	1.30411	Given	Given	Given	Not Eligible	Not Eligible	Fully Vaccinated
1416	Omani	Male	Mother	Yes	Government		Dakhiliyah	3.25753	Given	Given	Given	Given	Given	Fully Vaccinated
1417	Omani	Female	Mother	Yes	Government		Dakhiliyah	3.38082	Given	Given	Given	Given	Given	Fully Vaccinated
1418	Omani	Female	Caregiver	Yes	Government		North Batinah	2.96712	Given	Given	Given	Given	Given	Fully Vaccinated
1419	Omani	Female	Mother	Yes	Government		Dakhiliyah	4.41096	Given	Given	Given	Given	Not Eligible	Fully Vaccinated
1420	Omani	Male	Mother	Yes	Government		Dakhiliyah	3.41644	Given	Given	Given	Given	Given	Fully Vaccinated
1421	Omani	Male	Mother	Yes	Government		North Batinah	2.46027	Given	Given	Given	Given	Not Given	Fully Vaccinated
1422	Omani	Male	Mother	Yes	Government		North Batinah	4.34247	Given	Given	Given	Given	Not Eligible	Fully Vaccinated
1423	Omani	Female	Mother	Yes	Government		Dakhiliyah	1.69315	Given	Given	Given	Given	Not Eligible	Fully Vaccinated
1424	Omani	Male	Mother	Yes	Government		Dakhiliyah	4.37534	Given	Given	Given	Given	Not Eligible	Fully Vaccinated
1425	Omani	Female	Father	Yes	Government		Dakhiliyah	2.73151	Given	Given	Given	Given	Given	Fully Vaccinated
1426	Omani	Male	Father	Yes	NA		Dakhiliyah	3.51781	Given	Given	Given	Given	Given	Fully Vaccinated
1427	Omani	Male	Father	Yes	Government		Dakhiliyah	3.32329	Given	Given	Given	Given	Given	Fully Vaccinated
1428	Omani	Male	Father	Yes	Government	Medical Reason	Dakhiliyah	1.61918	Given	Given	Given	Given	Not Eligible	Fully Vaccinated
1429	Omani	Male	Mother	Yes	Government		Dakhiliyah	3.34247	Given	Given	Given	Given	Given	Fully Vaccinated
1430	Omani	Female	Mother	Yes	Government		Dakhiliyah	3.08493	Given	Given	Given	Given	Given	Fully Vaccinated
1431	Omani	Female	Mother	Yes	Government		Dakhiliyah	3.23562	Given	Given	Given	Given	Given	Fully Vaccinated
1432	Omani	Female	Father	Yes	Government		Dakhiliyah	2.90411	Given	Given	Given	Given	Given	Fully Vaccinated
1433	Omani	Male	Mother	Yes	Government		Dakhiliyah	1.63836	Given	Given	Given	Given	Not Eligible	Fully Vaccinated
1434	Omani	Male	Mother	Yes	Government		Dakhiliyah	3.27397	Given	Given	Given	Given	Given	Fully Vaccinated
1435	Omani	Male	Father	Yes	Government		Dakhiliyah	3.58904	Given	Given	Given	Given	Given	Fully Vaccinated
1436	Omani	Male	Mother	Yes	Government		Dakhiliyah	1.99726	Given	Given	Given	Given	Given	Fully Vaccinated
1437	Omani	Male	Mother	Yes	Government		Dakhiliyah	2.99726	Given	Given	Given	Given	Given	Fully Vaccinated
1438	Omani	Male	Father	Yes	Government		Dakhiliyah	3.42466	Given	Given	Given	Given	Given	Fully Vaccinated
1439	Omani	Male	Father	Yes	Government		Dakhiliyah	3.03288	Given	Given	Given	Given	Given	Fully Vaccinated
1440	Omani	Male	Mother	Yes	Government		Dakhiliyah	1.49041	Given	Given	Given	Given	Not Eligible	Fully Vaccinated
1441	Omani	Male	Mother	Yes	Government		Dakhiliyah	4.42192	Given	Given	Given	Given	Not Eligible	Fully Vaccinated
1442	Omani	Female	Father	Yes	Government	Medical Reason	Dakhiliyah	4.53425	Given	Given	Given	Given	Not Eligible	Fully Vaccinated
1443	Omani	Female	Mother	Yes	Government		Dakhiliyah	3.36712	Given	Given	Given	Given	Given	Fully Vaccinated
1444	Omani	Female	Mother	Yes	Government		Dakhiliyah	3	Given	Given	Given	Given	Given	Fully Vaccinated
1445	Omani	Female	Father	Yes	Government	Medical Reason	Dakhiliyah	4.61918	Given	Given	Given	Given	Not Eligible	Fully Vaccinated
1446	Omani	Female	Mother	Yes	Government		Dakhiliyah	3.66849	Given	Given	Given	Given	Given	Fully Vaccinated
1447	Omani	Female	Mother	Yes	Government		Dakhiliyah	3.74795	Given	Given	Given	Given	Given	Fully Vaccinated
1448	Omani	Male	Father	Yes	NA		Dakhiliyah	2.70959	Given	Given	Given	Given	Given	Fully Vaccinated
1449	Omani	Female	Mother	Yes	Government		Dakhiliyah	1.52329	Given	Given	Given	Given	Not Eligible	Fully Vaccinated
1450	Omani	Female	Mother	Yes	Government	Medical Reason	Dakhiliyah	4.8274	Given	Given	Given	Given	Not Eligible	Fully Vaccinated
1451	Omani	Female	Mother	Yes	Government		Dakhiliyah	3.63014	Given	Given	Given	Given	Given	Fully Vaccinated
1452	Omani	Female	Mother	Yes	NA	Medical Reason	Dakhiliyah	0.778082	Given	Given	Not Eligible	Not Eligible	Not Eligible	Fully Vaccinated
1453	Omani	Female	Mother	Yes	Government		Dakhiliyah	2.20274	Given	Given	Given	Given	Given	Fully Vaccinated
1454	Omani	Male	Mother	Yes	Government		Dakhiliyah	2.38904	Given	Given	Given	Given	Given	Fully Vaccinated
1455	Omani	Male	Father	Yes	NA		Dakhiliyah	2.39178	Given	Given	Given	Given	Given	Fully Vaccinated
1456	Omani	Female	Father	Yes	NA		Dakhiliyah	4.05205	Given	Given	Given	Given	Given	Fully Vaccinated
1457	Omani	Female	Mother	Yes	Government		Dakhiliyah	4.34247	Given	Given	Given	Given	Not Eligible	Fully Vaccinated
1458	Omani	Male	Father	Yes	Government		Dakhiliyah	3.04932	Given	Given	Given	Given	Given	Fully Vaccinated
1459	Omani	Male	Mother	Yes	Government		Dakhiliyah	4.19452	Given	Given	Given	Given	Given	Fully Vaccinated
1460	Omani	Male	Mother	Yes	Government	Medical Reason	Dakhiliyah	0.660274	Given	Given	Not Eligible	Not Eligible	Not Eligible	Fully Vaccinated
1461	Omani	Male	Father	Yes	Government		Dakhiliyah	2.41918	Given	Given	Given	Given	Given	Fully Vaccinated
1462	Omani	Female	Mother	Yes	Government		Dakhiliyah	4.64658	Given	Given	Given	Given	Not Eligible	Fully Vaccinated
1463	Omani	Female	Mother	Yes	Government		North Batinah	3.66575	Given	Given	Given	Given	Given	Fully Vaccinated
1464	Omani	Female	Mother	Yes	Government		North Batinah	2.46027	Given	Given	Given	Given	Given	Fully Vaccinated
1465	Omani	Male	Mother	Yes	Government		North Batinah	1.72055	Given	Given	Given	Given	Not Eligible	Fully Vaccinated
1466	Omani	Male	Mother	Yes	Government		North Batinah	1.41096	Given	Given	Given	Not Eligible	Not Eligible	Fully Vaccinated
1467	Omani	Female	Mother	Yes	Government		North Batinah	1.36438	Given	Given	Given	Not Eligible	Not Eligible	Fully Vaccinated
1468	Omani	Male	Mother	Yes	Government		North Batinah	3.25205	Given	Given	Given	Given	Given	Fully Vaccinated
1469	Omani	Male	Mother	Yes	Government		North Batinah	0.90137	Given	Given	Not Eligible	Not Eligible	Not Eligible	Fully Vaccinated
1470	Omani	Male	Mother	Yes	Government		North Batinah	1.46849	Given	Given	Given	Not Eligible	Not Eligible	Fully Vaccinated
1471	Omani	Female	Mother	Yes	Government		North Batinah	2.44384	Given	Given	Given	Given	Given	Fully Vaccinated
1472	Omani	Female	Mother	Yes	Government		North Batinah	2.33425	Given	Given	Given	Given	Given	Fully Vaccinated
1473	Omani	Female	Mother	Yes	Government		Dakhiliyah	1.63836	Given	Given	Given	Not Given	Not Eligible	Partial 18
1474	Omani	Male	Mother	Yes	Government		North Batinah	3.35342	Given	Given	Given	Given	Given	Fully Vaccinated
1475	Omani	Female	Mother	Yes	Government		North Batinah	2.27397	Given	Given	Given	Given	Given	Fully Vaccinated
1476	Omani	Female	Mother	Yes	Government		North Batinah	2.19452	Given	Given	Given	Given	Given	Fully Vaccinated
1477	Omani	Male	Mother	Yes	Government		Dakhiliyah	1.82466	Given	Given	Given	Given	Not Eligible	Fully Vaccinated
1478	Omani	Male	Mother	Yes	Government		North Batinah	3.85479	Given	Given	Given	Given	Given	Fully Vaccinated
1479	Omani	Male	Mother	Yes	Government		North Batinah	3.95616	Given	Given	Given	Given	Given	Fully Vaccinated
1480	Omani	Female	Mother	Yes	Government		North Batinah	2.59726	Given	Given	Given	Given	Given	Fully Vaccinated
1481	Omani	Female	Mother	Yes	Government		North Batinah	1.66027	Given	Given	Given	Given	Not Eligible	Fully Vaccinated
1482	Omani	Male	Mother	Yes	Government		Dakhiliyah	2.1726	Given	Given	Given	Given	Given	Fully Vaccinated
1483	Omani	Female	Mother	Yes	Government		Dakhiliyah	2.99178	Given	Given	Given	Given	Given	Fully Vaccinated
1484	Omani	Female	Mother	Yes	Government		Muscat	2	Given	Given	Given	Given	Given	Fully Vaccinated
1485	Omani	Female	Mother	Yes	Government		North Batinah	2.34521	Given	Given	Given	Given	Given	Fully Vaccinated
1486	Omani	Female	Mother	Yes	Government		Muscat	1.1726	Given	Given	Given	Not Eligible	Not Eligible	Fully Vaccinated
1487	Omani	Male	Mother	Yes	Government		Dakhiliyah	4.52877	Given	Given	Given	Given	Not Eligible	Fully Vaccinated
1488	Omani	Male	Mother	Yes	Government		North Batinah	3.07945	Given	Given	Given	Given	Given	Fully Vaccinated
1489	Omani	Female	Mother	Yes	Government		Muscat	1.2	Given	Given	Given	Not Eligible	Not Eligible	Fully Vaccinated
1490	Omani	Female	Mother	Yes	Government		North Batinah	3.92329	Given	Given	Given	Given	Given	Fully Vaccinated
1491	Omani	Female	Mother	Yes	Government		Muscat	1.63836	Given	Given	Given	Given	Not Eligible	Fully Vaccinated
1492	Omani	Male	Mother	Yes	Government		North Batinah	4.25753	Given	Given	Given	Given	Not Eligible	Fully Vaccinated
1493	Omani	Male	Mother	Yes	Government		Muscat	1.13425	Given	Given	Given	Not Eligible	Not Eligible	Fully Vaccinated
1494	Omani	Female	Mother	Yes	Government		North Batinah	3.15616	Given	Given	Given	Given	Given	Fully Vaccinated
1495	Omani	Male	Mother	Yes	Government		North Batinah	1.26575	Given	Given	Given	Not Eligible	Not Eligible	Fully Vaccinated
1496	Omani	Male	Mother	Yes	Government		North Batinah	4.03288	Given	Given	Given	Given	Given	Fully Vaccinated
1497	Omani	Male	Mother	Yes	Government		North Batinah	2.67397	Given	Given	Given	Given	Given	Fully Vaccinated
1498	Omani	Female	Mother	Yes	Government		North Batinah	0.791781	Given	Given	Not Eligible	Not Eligible	Not Eligible	Fully Vaccinated
1499	Omani	Female	Mother	Yes	Government		North Batinah	4.16438	Given	Given	Given	Given	Given	Fully Vaccinated
1500	Omani	Female	Mother	No	Government		Musandam	1.71507	Given	Given	Given	Given	Not Eligible	Fully Vaccinated
1501	Omani	Male	Father	Yes	Government		North Batinah	2.70959	Given	Given	Given	Given	Given	Fully Vaccinated
1502	Omani	Male	Mother	Yes	Government		Dakhiliyah	2.33973	Given	Given	Given	Given	Given	Fully Vaccinated
1503	Omani	Female	Father	Yes	Government		Dhofar	3.86301	Given	Given	Given	Given	Given	Fully Vaccinated
1504	Omani	Female	Mother	Yes	Government		Dakhiliyah	4.58904	Given	Given	Given	Given	Not Eligible	Fully Vaccinated
1505	Omani	Female	Mother	Yes	Government		Dakhiliyah	2.43014	Given	Given	Given	Given	Given	Fully Vaccinated
1506	Omani	Male	Mother	Yes	Government		Dakhiliyah	0.690411	Given	Given	Not Eligible	Not Eligible	Not Eligible	Fully Vaccinated
1507	Omani	Male	Mother	Yes	Government		Dakhiliyah	2.23014	Given	Given	Given	Given	Given	Fully Vaccinated
1508	Omani	Female	Mother	Yes	Government		Dakhiliyah	2.36438	Given	Given	Given	Given	Given	Fully Vaccinated
1509	Omani	Female	Father	Yes	Government		Dakhiliyah	3.73425	Given	Given	Given	Given	Given	Fully Vaccinated
1510	Omani	Female	Mother	Yes	Government		Dakhiliyah	4.04658	Given	Given	Given	Given	Given	Fully Vaccinated
1511	Omani	Female	Mother	No	Government		Dakhiliyah	2.70411	Given	Given	Given	Given	Not Given	Fully Vaccinated
1512	Omani	Female	Mother	Yes	Government		Dhofar	4.43836	Given	Given	Given	Given	Not Eligible	Fully Vaccinated
1513	Omani	Female	Father	Yes	Government		Dhofar	0.893151	Given	Given	Not Eligible	Not Eligible	Not Eligible	Fully Vaccinated
1514	Omani	Male	Mother	Yes	Government		Dakhiliyah	1.22192	Given	Given	Given	Not Eligible	Not Eligible	Fully Vaccinated
1515	Omani	Female	Caregiver	Yes	Government		North Batinah	3.99452	Given	Given	Given	Given	Not Given	Fully Vaccinated
1516	Omani	Male	Mother	Yes	Government		North Batinah	1.38904	Given	Given	Given	Not Eligible	Not Eligible	Fully Vaccinated
1517	Omani	Female	Father	Yes	Government		South Batinah	1.06027	Given	Given	Given	Not Eligible	Not Eligible	Fully Vaccinated
1518	Omani	Male	Mother	Yes	Government		Dakhiliyah	0.871233	Given	Given	Not Eligible	Not Eligible	Not Eligible	Fully Vaccinated
1519	Omani	Male	Mother	Yes	Government		North Batinah	1.52329	Given	Given	Given	Given	Not Eligible	Fully Vaccinated
1520	Omani	Male	Mother	Yes	Government		North Batinah	4.63288	Given	Given	Given	Given	Not Eligible	Fully Vaccinated
1521	Omani	Female	Father	Yes	Government		South Batinah	0.794521	Given	Given	Not Eligible	Not Eligible	Not Eligible	Fully Vaccinated
1522	Omani	Female	Father	Yes	Government		North Batinah	3.43836	Given	Given	Given	Given	Given	Fully Vaccinated
1523	Omani	Female	Mother	Yes	Government		Dakhiliyah	2.50411	Given	Given	Given	Given	Given	Fully Vaccinated
1524	Omani	Male	Father	Yes	Government		Dhofar	2.72603	Given	Given	Given	Given	Given	Fully Vaccinated
1525	Omani	Female	Mother	Yes	Government		North Batinah	4.58904	Given	Given	Given	Given	Not Eligible	Fully Vaccinated
1526	Omani	Female	Mother	Yes	Government		Muscat	2.41096	Given	Given	Given	Given	Given	Fully Vaccinated
1527	Omani	Male	Mother	Yes	Government		North Batinah	4.45479	Given	Given	Given	Given	Not Eligible	Fully Vaccinated
1528	Omani	Male	Mother	Yes	Government		Muscat	3.71781	Given	Given	Given	Given	Given	Fully Vaccinated
1529	Omani	Female	Mother	Yes	NA		Muscat	2.00822	Given	Given	Given	Given	Given	Fully Vaccinated
1530	Omani	Female	Mother	Yes	Government		Muscat	1.9863	Given	Given	Given	Given	Not Eligible	Fully Vaccinated
1531	Omani	Male	Mother	Yes	Government		Dakhiliyah	2.18082	Given	Given	Given	Given	Given	Fully Vaccinated
1532	Omani	Female	Mother	Yes	Government		Muscat	4.47945	Given	Given	Given	Given	Not Eligible	Fully Vaccinated
1533	Omani	Female	Father	Yes	Government		South Batinah	1.07123	Given	Given	Given	Not Eligible	Not Eligible	Fully Vaccinated
1534	Omani	Male	Mother	Yes	Government		North Batinah	1.92055	Given	Given	Not Given	Not Given	Not Eligible	Partial 12-18
1535	Omani	Female	Mother	Yes	Government		South Batinah	2.89863	Given	Given	Given	Given	Given	Fully Vaccinated
1536	Omani	Male	Caregiver	Yes	Government		North Batinah	0.854795	Given	Given	Not Eligible	Not Eligible	Not Eligible	Fully Vaccinated
1537	Omani	Female	Mother	Yes	Government		North Batinah	3.28219	Given	Given	Given	Given	Given	Fully Vaccinated
1538	Omani	Male	Caregiver	Yes	Government		Dakhiliyah	4.07945	Given	Given	Given	Given	Given	Fully Vaccinated
1539	Omani	Female	Mother	Yes	Government		North Batinah	3.8274	Given	Given	Given	Given	Given	Fully Vaccinated
1540	Omani	Female	Mother	Yes	Government		Muscat	1.49863	Given	Given	Given	Not Eligible	Not Eligible	Fully Vaccinated
1541	Omani	Female	Mother	Yes	Government		Muscat	1.10411	Given	Given	Given	Not Eligible	Not Eligible	Fully Vaccinated
1542	Omani	Male	Father	Yes	Government		Dakhiliyah	3.93699	Given	Given	Given	Given	Given	Fully Vaccinated
1543	Omani	Female	Father	Yes	Government		South Batinah	2.76712	Given	Given	Given	Given	Given	Fully Vaccinated
1544	Omani	Male	Father	Yes	Government		North Batinah	2.27397	Given	Given	Given	Given	Given	Fully Vaccinated
1545	Omani	Female	Father	Yes	Government		South Batinah	4.98082	Given	Given	Given	Given	Not Eligible	Fully Vaccinated
1546	Omani	Male	Mother	Yes	Government		Muscat	2.20822	Given	Given	Given	Given	Given	Fully Vaccinated
1547	Omani	Female	Mother	Yes	Government		Muscat	1.52877	Given	Given	Given	Given	Not Eligible	Fully Vaccinated
1548	Omani	Male	Father	Yes	Government		North Batinah	4.15068	Given	Given	Given	Given	Given	Fully Vaccinated
1549	Omani	Female	Mother	Yes	Government		Dakhiliyah	2.28493	Given	Given	Given	Given	Given	Fully Vaccinated
1550	Omani	Female	Father	Yes	Government		South Batinah	1.31507	Given	Given	Not Given	Not Eligible	Not Eligible	Partial 12
1551	Omani	Male	Mother	Yes	Government		North Batinah	1.20822	Given	Given	Given	Not Eligible	Not Eligible	Fully Vaccinated
1552	Omani	Male	Mother	Yes	Government		Muscat	0.964384	Given	Given	Not Eligible	Not Eligible	Not Eligible	Fully Vaccinated
1553	Omani	Female	Mother	Yes	Government		North Batinah	4.85479	Given	Given	Given	Given	Not Eligible	Fully Vaccinated
1554	Omani	Male	Mother	Yes	Government		Muscat	0.994521	Given	Given	Not Eligible	Not Eligible	Not Eligible	Fully Vaccinated
1555	Omani	Female	Father	Yes	Government		South Batinah	2.45753	Given	Given	Given	Given	Given	Fully Vaccinated
1556	Omani	Female	Father	Yes	Government		Dhofar	2.09041	Given	Given	Given	Given	Given	Fully Vaccinated
1557	Omani	Female	Mother	Yes	Government	Lack of information	Muscat	4.35068	Given	Given	Given	Given	Not Eligible	Partial 18
1558	Omani	Female	Mother	Yes	Government		Muscat	2.94247	Given	Given	Given	Given	Given	Fully Vaccinated
1559	Omani	Female	Mother	Yes	Government		Dakhiliyah	1.03288	Given	Given	Given	Not Eligible	Not Eligible	Fully Vaccinated
1560	Omani	Female	Mother	Yes	Government		Muscat	4.53699	Given	Given	Given	Given	Not Eligible	Fully Vaccinated
1561	Omani	Male	Mother	Yes	Government	Medical Reason	Muscat	1.68767	Given	Given	Given	Given	Not Eligible	Fully Vaccinated
1562	Omani	Female	Caregiver	Yes	Government		North Batinah	2.12055	Given	Given	Given	Given	Given	Fully Vaccinated
1563	Omani	Male	Mother	Yes	Government		Dakhiliyah	2.27671	Given	Given	Given	Given	Given	Fully Vaccinated
1564	Omani	Male	Mother	Yes	Government		Muscat	1.17808	Given	Given	Given	Not Eligible	Not Eligible	Fully Vaccinated
1565	Omani	Female	Mother	Yes	Government		Dakhiliyah	1.7589	Given	Given	Given	Given	Not Eligible	Fully Vaccinated
1566	Omani	Male	Caregiver	Yes	Government		North Batinah	4.18904	Given	Given	Given	Given	Given	Fully Vaccinated
1567	Omani	Male	Mother	Yes	Government		Muscat	2.30411	Given	Given	Given	Given	Given	Fully Vaccinated
1568	Omani	Female	Mother	Yes	Government		Dhofar	4.43836	Given	Given	Given	Given	Not Eligible	Fully Vaccinated
1569	Omani	Female	Mother	Yes	Government		Muscat	2.0137	Given	Given	Given	Given	Not Given	Fully Vaccinated
1570	Omani	Female	Father	Yes	Government		South Batinah	4.07397	Given	Given	Given	Given	Given	Fully Vaccinated
1571	Omani	Female	Mother	Yes	Government		Muscat	2.40548	Given	Given	Given	Given	Given	Fully Vaccinated
1572	Omani	Female	Mother	Yes	Government		Muscat	2.43562	Given	Given	Given	Given	Given	Fully Vaccinated
1573	Omani	Male	Mother	Yes	Government		South Batinah	0.764384	Given	Given	Not Eligible	Not Eligible	Not Eligible	Fully Vaccinated
1574	Omani	Female	Mother	Yes	Government		North Batinah	3.90685	Given	Given	Given	Given	Given	Fully Vaccinated
1575	Omani	Male	Mother	Yes	Government		Muscat	4.52329	Given	Given	Given	Given	Not Eligible	Fully Vaccinated
1576	Omani	Female	Mother	Yes	Government		Muscat	1.70411	Given	Given	Given	Given	Not Eligible	Fully Vaccinated
1577	Omani	Male	Mother	Yes	Private		North Batinah	1.13973	Given	Given	Given	Not Eligible	Not Eligible	Fully Vaccinated
1578	Omani	Male	Mother	Yes	Government		Muscat	1.86849	Given	Given	Given	Given	Not Eligible	Fully Vaccinated
1579	Omani	Male	Father	Yes	Government		North Sharqiyah	2.29863	Given	Given	Given	Given	Given	Fully Vaccinated
1580	Omani	Female	Father	Yes	Government		South Batinah	1.74247	Given	Given	Given	Given	Not Eligible	Fully Vaccinated
1581	Omani	Male	Mother	Yes	Government		Muscat	3.56712	Given	Given	Given	Given	Given	Fully Vaccinated
1582	Omani	Male	Mother	Yes	Government		Muscat	2.16986	Given	Given	Given	Given	Given	Fully Vaccinated
1583	Omani	Male	Mother	Yes	Government		Muscat	2.80822	Given	Given	Given	Given	Given	Fully Vaccinated
1584	Omani	Female	Mother	Yes	Government		Muscat	0.742466	Given	Given	Not Eligible	Not Eligible	Not Eligible	Fully Vaccinated
1585	Omani	Male	Father	Yes	Government		North Batinah	1.37808	Given	Given	Given	Not Eligible	Not Eligible	Fully Vaccinated
1586	Omani	Female	Mother	Yes	Government		North Batinah	3.00822	Given	Given	Given	Given	Given	Fully Vaccinated
1587	Omani	Male	Father	Yes	Government		Dhofar	3.37534	Given	Given	Given	Given	Given	Fully Vaccinated
1588	Omani	Male	Mother	Yes	Government		Dakhiliyah	4.15616	Given	Given	Given	Given	Given	Fully Vaccinated
1589	Omani	Female	Father	Yes	Government		Dakhiliyah	4.01096	Given	Given	Given	Given	Given	Fully Vaccinated
1590	Omani	Female	Mother	Yes	Government		Muscat	1.04384	Given	Given	Given	Not Eligible	Not Eligible	Fully Vaccinated
1591	Omani	Male	Mother	Yes	Government		South Batinah	1.63288	Given	Given	Given	Given	Not Eligible	Fully Vaccinated
1592	Omani	Male	Father	Yes	Government		North Batinah	2.39178	Given	Given	Given	Given	Given	Fully Vaccinated
1593	Omani	Male	Mother	Yes	Government		North Batinah	2.40822	Given	Given	Given	Given	Given	Fully Vaccinated
1594	Omani	Male	Mother	Yes	Government		Dakhiliyah	1.61918	Given	Given	Given	Given	Not Eligible	Fully Vaccinated
1595	Omani	Female	Father	Yes	Government		South Batinah	3.64658	Given	Given	Given	Given	Given	Fully Vaccinated
1596	Omani	Male	Father	Yes	Government		South Batinah	2.94247	Given	Given	Given	Given	Given	Fully Vaccinated
1597	Omani	Male	Mother	Yes	Government		Muscat	4.09315	Given	Given	Given	Given	Given	Fully Vaccinated
1598	Omani	Female	Mother	Yes	Government		Dakhiliyah	3.38082	Given	Given	Given	Given	Given	Fully Vaccinated
1599	Omani	Female	Mother	Yes	Government		Muscat	1.15616	Given	Given	Given	Not Eligible	Not Eligible	Fully Vaccinated
1600	Non-Omani	Female	Father	Yes	Government		Dhofar	1.18356	Given	Not Given	Given	Not Eligible	Not Eligible	Partial 6
1601	Omani	Male	Father	Yes	Government		North Sharqiyah	1.96164	Given	Given	Given	Given	Not Eligible	Fully Vaccinated
1602	Omani	Male	Father	Yes	Government		North Batinah	1.3726	Given	Given	Given	Not Eligible	Not Eligible	Fully Vaccinated
1603	Omani	Female	Mother	Yes	Government		Muscat	3.26301	Given	Given	Given	Given	Given	Fully Vaccinated
1604	Omani	Male	Caregiver	Yes	Government		North Batinah	4.88493	Given	Given	Given	Given	Not Eligible	Fully Vaccinated
1605	Omani	Male	Mother	Yes	Government		North Batinah	3.55068	Given	Given	Given	Given	Given	Fully Vaccinated
1606	Omani	Female	Father	Yes	Government		North Batinah	1.07123	Given	Given	Given	Not Eligible	Not Eligible	Fully Vaccinated
1607	Omani	Male	Mother	Yes	Government		Dakhiliyah	4.92877	Given	Given	Given	Given	Not Eligible	Fully Vaccinated
1608	Omani	Male	Mother	Yes	Government		Dhofar	0.70411	Given	Given	Not Eligible	Not Eligible	Not Eligible	Fully Vaccinated
1609	Omani	Female	Mother	Yes	Government		Dhofar	1.29863	Given	Given	Given	Not Eligible	Not Eligible	Fully Vaccinated
1610	Omani	Female	Mother	Yes	Government		Muscat	1.15616	Given	Given	Given	Not Eligible	Not Eligible	Fully Vaccinated
1611	Omani	Female	Mother	Yes	Government		Dhofar	3.03288	Given	Given	Given	Given	Given	Fully Vaccinated
1612	Omani	Male	Mother	Yes	Government		Muscat	1.66575	Given	Given	Given	Given	Not Eligible	Fully Vaccinated
1613	Omani	Male	Mother	Yes	Government		Muscat	2.68219	Given	Given	Given	Given	Given	Fully Vaccinated
1614	Omani	Male	Father	Yes	Government		Dhofar	2.67123	Given	Given	Given	Given	Given	Fully Vaccinated
1615	Omani	Female	Mother	Yes	Government		South Batinah	1.33151	Given	Given	Given	Not Eligible	Not Eligible	Fully Vaccinated
1616	Omani	Male	Mother	Yes	Government		Dhofar	2.39452	Given	Given	Given	Given	Given	Fully Vaccinated
1617	Omani	Female	Father	Yes	Government		North Batinah	2.7589	Given	Given	Given	Given	Given	Fully Vaccinated
1618	Omani	Male	Mother	Yes	Government		Muscat	4.42192	Given	Given	Given	Given	Not Eligible	Fully Vaccinated
1619	Omani	Female	Mother	Yes	Government		Muscat	0.882192	Given	Given	Not Eligible	Not Eligible	Not Eligible	Fully Vaccinated
1620	Omani	Male	Caregiver	Yes	Government		North Batinah	1.57534	Given	Given	Given	Given	Not Eligible	Fully Vaccinated
1621	Omani	Male	Father	Yes	Government		Dakhiliyah	2.46575	Given	Given	Given	Given	Given	Fully Vaccinated
1622	Omani	Male	Father	Yes	Government		Dhofar	4.91233	Given	Given	Given	Given	Not Eligible	Fully Vaccinated
1623	Omani	Male	Caregiver	Yes	Government		North Batinah	4.55342	Given	Given	Given	Given	Not Eligible	Fully Vaccinated
1624	Omani	Female	Mother	Yes	Government		Muscat	2.62466	Given	Given	Given	Given	Given	Fully Vaccinated
1625	Omani	Male	Mother	Yes	Government		South Sharqiyah	1.16986	Given	Given	Given	Not Eligible	Not Eligible	Fully Vaccinated
1626	Non-Omani	Male	Father	Yes	NA		Dhofar	1.08493	Given	Given	Given	Not Eligible	Not Eligible	Fully Vaccinated
1627	Omani	Female	Mother	Yes	Government		Muscat	1.49041	Given	Given	Given	Not Eligible	Not Eligible	Fully Vaccinated
1628	Omani	Male	Father	Yes	Government		Dhofar	3.44932	Given	Given	Given	Given	Given	Fully Vaccinated
1629	Omani	Male	Father	Yes	Government		North Batinah	3.67945	Given	Given	Given	Given	Given	Fully Vaccinated
1630	Omani	Female	Mother	Yes	Government		South Sharqiyah	1.09863	Given	Given	Given	Not Eligible	Not Eligible	Fully Vaccinated
1631	Omani	Female	Mother	Yes	Government		Muscat	1.24658	Given	Given	Given	Not Eligible	Not Eligible	Fully Vaccinated
1632	Omani	Female	Mother	Yes	Government		North Sharqiyah	3.86027	Given	Given	Given	Given	Given	Fully Vaccinated
1633	Omani	Male	Father	Yes	Government		Dakhiliyah	4.97808	Given	Given	Given	Given	Not Eligible	Fully Vaccinated
1634	Omani	Female	Caregiver	Yes	Government		Muscat	1.08219	Given	Given	Given	Not Eligible	Not Eligible	Fully Vaccinated
1635	Omani	Female	Caregiver	Yes	Government		Dakhiliyah	3.14521	Given	Given	Given	Given	Given	Fully Vaccinated
1636	Omani	Female	Mother	Yes	Government		Muscat	1.54521	Given	Given	Given	Given	Not Eligible	Fully Vaccinated
1637	Omani	Male	Mother	Yes	Government		North Batinah	1.72329	Given	Given	Given	Given	Not Eligible	Fully Vaccinated
1638	Omani	Male	Father	Yes	Government		Dhofar	1.99726	Given	Given	Given	Given	Not Eligible	Fully Vaccinated
1639	Omani	Male	Mother	Yes	Government		North Batinah	2.56164	Given	Given	Given	Given	Given	Fully Vaccinated
1640	Omani	Male	Mother	Yes	Government		Muscat	4.48767	Given	Given	Given	Given	Not Eligible	Fully Vaccinated
1641	Omani	Male	Father	Yes	Government		South Batinah	4.03562	Given	Given	Given	Given	Given	Fully Vaccinated
1642	Omani	Male	Mother	Yes	Government		Dhofar	2.30959	Given	Given	Given	Given	Given	Fully Vaccinated
1643	Omani	Male	Father	Yes	Government		North Batinah	3.69315	Given	Given	Given	Given	Given	Fully Vaccinated
1644	Omani	Male	Mother	Yes	Government		Muscat	1.99726	Given	Given	Given	Given	Given	Fully Vaccinated
1645	Omani	Male	Father	Yes	Government		Dhofar	2.47945	Given	Given	Given	Given	Given	Fully Vaccinated
1646	Omani	Female	Father	Yes	Government		South Batinah	2.50959	Given	Given	Given	Given	Given	Fully Vaccinated
1647	Omani	Male	Mother	Yes	Government		Muscat	2.36438	Given	Given	Given	Given	Given	Fully Vaccinated
1648	Omani	Male	Mother	Yes	Government		North Batinah	2.96712	Given	Given	Given	Given	Given	Fully Vaccinated
1649	Omani	Male	Father	Yes	Government		Dhofar	2.86301	Given	Given	Given	Given	Given	Fully Vaccinated
1650	Omani	Male	Mother	Yes	Government		North Sharqiyah	4.98904	Given	Given	Given	Given	Not Eligible	Fully Vaccinated
1651	Omani	Male	Father	Yes	Government		Dakhiliyah	0.808219	Given	Given	Not Eligible	Not Eligible	Not Eligible	Fully Vaccinated
1652	Omani	Male	Father	Yes	Government		Dhofar	3.96438	Given	Given	Given	Given	Given	Fully Vaccinated
1653	Omani	Female	Other	Yes	Government		North Batinah	4.77808	Given	Given	Given	Given	Not Eligible	Fully Vaccinated
1654	Omani	Male	Mother	Yes	Government		Muscat	3.78082	Given	Given	Given	Given	Given	Fully Vaccinated
1655	Omani	Male	Mother	Yes	Government		Muscat	3.91781	Given	Given	Given	Given	Given	Fully Vaccinated
1656	Omani	Female	Mother	Yes	Government		South Batinah	0.789041	Given	Given	Not Eligible	Not Eligible	Not Eligible	Fully Vaccinated
1657	Non-Omani	Female	Mother	Yes	Government		Muscat	1.08219	Given	Given	Given	Not Eligible	Not Eligible	Fully Vaccinated
1658	Omani	Male	Caregiver	Yes	Government		North Batinah	2.71507	Given	Given	Given	Given	Given	Fully Vaccinated
1659	Non-Omani	Female	Mother	Yes	Government		Muscat	1.49589	Given	Given	Given	Not Eligible	Not Eligible	Fully Vaccinated
1660	Omani	Male	Mother	Yes	Government		Dakhiliyah	0.605479	Given	Given	Not Eligible	Not Eligible	Not Eligible	Fully Vaccinated
1661	Omani	Female	Mother	Yes	Government		Muscat	3.39178	Given	Given	Given	Given	Given	Fully Vaccinated
1662	Omani	Female	Mother	Yes	Government		North Batinah	1.73425	Given	Given	Given	Given	Not Eligible	Fully Vaccinated
1663	Omani	Male	Mother	Yes	Government	Lack of information	Muscat	1.07945	Given	Given	Given	Not Eligible	Not Eligible	Partial 12
1664	Omani	Male	Mother	Yes	Government		Muscat	1.91781	Given	Given	Given	Given	Not Eligible	Fully Vaccinated
1665	Non-Omani	Male	Mother	Yes	Government		Muscat	1.50137	Given	Given	Given	Given	Not Eligible	Fully Vaccinated
1666	Omani	Male	Mother	Yes	Government		Dakhiliyah	4.12603	Given	Given	Given	Given	Given	Fully Vaccinated
1667	Omani	Female	Mother	Yes	Government		Muscat	2.6	Given	Given	Given	Given	Given	Fully Vaccinated
1668	Omani	Male	Mother	Yes	Government		South Sharqiyah	0.80274	Given	Given	Not Eligible	Not Eligible	Not Eligible	Fully Vaccinated
1669	Omani	Female	Mother	Yes	Government		North Batinah	4.28493	Given	Given	Given	Given	Not Eligible	Fully Vaccinated
1670	Omani	Female	Mother	Yes	Government		Dakhiliyah	3.40822	Given	Given	Given	Given	Given	Fully Vaccinated
1671	Omani	Female	Mother	Yes	Government		Muscat	0.731507	Given	Given	Not Eligible	Not Eligible	Not Eligible	Fully Vaccinated
1672	Omani	Male	Mother	Yes	Government		North Batinah	4.56712	Given	Given	Given	Given	Not Eligible	Fully Vaccinated
1673	Omani	Female	Mother	Yes	Government		Muscat	4.2274	Given	Given	Given	Given	Not Eligible	Fully Vaccinated
1674	Omani	Female	Mother	Yes	Government		Muscat	1.44932	Given	Given	Given	Not Eligible	Not Eligible	Fully Vaccinated
1675	Omani	Female	Mother	Yes	Government		North Batinah	0.986301	Given	Given	Not Eligible	Not Eligible	Not Eligible	Fully Vaccinated
1676	Omani	Female	Mother	Yes	Government		Dakhiliyah	2.59726	Given	Given	Given	Given	Given	Fully Vaccinated
1677	Omani	Female	Mother	Yes	Government		North Batinah	2.48493	Given	Given	Given	Given	Given	Fully Vaccinated
1678	Omani	Male	Mother	Yes	Government		Dakhiliyah	1.13973	Given	Given	Given	Not Eligible	Not Eligible	Fully Vaccinated
1679	Omani	Female	Mother	Yes	Government		Dakhiliyah	2.78356	Given	Given	Given	Given	Given	Fully Vaccinated
1680	Omani	Female	Mother	Yes	Government		Muscat	0.783562	Given	Given	Not Eligible	Not Eligible	Not Eligible	Fully Vaccinated
1681	Omani	Male	Mother	Yes	Government		Dakhiliyah	1.95616	Given	Given	Given	Given	Not Eligible	Fully Vaccinated
1682	Omani	Male	Mother	Yes	Government		North Batinah	2.73151	Given	Given	Given	Given	Given	Fully Vaccinated
1683	Omani	Female	Mother	Yes	Government		North Batinah	4.36712	Given	Given	Given	Given	Not Eligible	Fully Vaccinated
1684	Omani	Female	Father	Yes	Government		Dhofar	3.36438	Given	Given	Given	Given	Given	Fully Vaccinated
1685	Omani	Male	Mother	Yes	Government		Muscat	1.57808	Given	Given	Given	Given	Not Eligible	Fully Vaccinated
1686	Omani	Female	Mother	Yes	Government		South Batinah	1.50137	Given	Given	Given	Given	Not Eligible	Fully Vaccinated
1687	Non-Omani	Female	Father	Yes	Government		Dhofar	2.01918	Given	Given	Given	Given	Given	Fully Vaccinated
1688	Omani	Male	Mother	Yes	Government		North Batinah	4.20548	Given	Given	Given	Given	Given	Fully Vaccinated
1689	Omani	Female	Other	Yes	Government		Muscat	1.8	Given	Given	Given	Given	Not Eligible	Fully Vaccinated
1690	Omani	Female	Mother	Yes	Government		Muscat	3.9589	Given	Given	Given	Given	Given	Fully Vaccinated
1691	Omani	Male	Mother	Yes	Government		Dakhiliyah	4.04658	Given	Given	Given	Given	Given	Fully Vaccinated
1692	Omani	Male	Father	Yes	Government		South Batinah	3.26027	Given	Given	Given	Given	Given	Fully Vaccinated
1693	Omani	Male	Mother	Yes	Government		South Batinah	1.50137	Given	Given	Given	Given	Not Eligible	Fully Vaccinated
1694	Omani	Female	Father	Yes	Government		Dhofar	3.42466	Given	Given	Given	Given	Given	Fully Vaccinated
1695	Omani	Male	Mother	Yes	Government		North Batinah	2.64932	Given	Given	Given	Given	Given	Fully Vaccinated
1696	Omani	Female	Mother	Yes	Government		Muscat	3.44384	Given	Given	Given	Given	Given	Fully Vaccinated
1697	Omani	Male	Mother	Yes	Government		South Sharqiyah	2.45753	Given	Given	Given	Given	Given	Fully Vaccinated
1698	Omani	Female	Mother	Yes	Government		Muscat	3.04384	Given	Given	Given	Given	Given	Fully Vaccinated
1699	Omani	Female	Mother	Yes	Government		North Batinah	3.43836	Given	Given	Given	Given	Given	Fully Vaccinated
1700	Omani	Male	Mother	Yes	Government		North Batinah	3.46027	Given	Given	Given	Given	Given	Fully Vaccinated
1701	Omani	Female	Mother	Yes	Government	Medical Reason	Dakhiliyah	0.723288	Given	Given	Not Eligible	Not Eligible	Not Eligible	Fully Vaccinated
1702	Omani	Female	Father	Yes	Government		South Batinah	1.15616	Given	Given	Given	Not Eligible	Not Eligible	Fully Vaccinated
1703	Omani	Male	Mother	Yes	Government		South Sharqiyah	1.37534	Given	Given	Given	Not Eligible	Not Eligible	Fully Vaccinated
1704	Omani	Male	Caregiver	Yes	Government		North Batinah	4.89315	Given	Given	Given	Given	Not Eligible	Fully Vaccinated
1705	Omani	Female	Mother	Yes	Government		Muscat	1.75068	Given	Given	Given	Given	Not Eligible	Fully Vaccinated
1706	Omani	Female	Mother	Yes	Government	Lack of information	Muscat	2.50137	Given	Given	Given	Given	Not Given	Fully Vaccinated
1707	Omani	Male	Mother	Yes	Government		South Sharqiyah	1.26849	Given	Given	Given	Not Eligible	Not Eligible	Fully Vaccinated
1708	Omani	Female	Mother	Yes	Government		Muscat	0.747945	Given	Given	Not Eligible	Not Eligible	Not Eligible	Fully Vaccinated
1709	Omani	Male	Mother	Yes	Government		Dakhiliyah	3.45479	Given	Given	Given	Given	Given	Fully Vaccinated
1710	Omani	Female	Father	Yes	Government		Dhofar	1.90411	Given	Given	Given	Given	Not Eligible	Fully Vaccinated
1711	Omani	Male	Mother	Yes	Government		North Batinah	1.60548	Given	Given	Given	Given	Not Eligible	Fully Vaccinated
1712	Omani	Male	Mother	Yes	Government		Dakhiliyah	1.69041	Given	Given	Given	Given	Not Eligible	Fully Vaccinated
1713	Omani	Male	Father	Yes	Government		Dakhiliyah	3.74795	Given	Given	Given	Given	Given	Fully Vaccinated
1714	Omani	Female	Mother	Yes	Government		Muscat	4.52329	Given	Given	Given	Given	Not Eligible	Fully Vaccinated
1715	Omani	Female	Caregiver	Yes	Government		North Batinah	1.13699	Given	Given	Given	Not Eligible	Not Eligible	Fully Vaccinated
1716	Omani	Male	Mother	Yes	Government		North Batinah	3.73151	Given	Given	Given	Given	Given	Fully Vaccinated
1717	Omani	Male	Mother	Yes	Government		Muscat	1.78356	Given	Given	Given	Given	Not Eligible	Fully Vaccinated
1718	Omani	Male	Mother	Yes	Government		Muscat	0.843836	Given	Given	Not Eligible	Not Eligible	Not Eligible	Fully Vaccinated
1719	Omani	Male	Mother	Yes	Government		South Batinah	1.03562	Given	Given	Given	Not Eligible	Not Eligible	Fully Vaccinated
1720	Omani	Male	Mother	Yes	Government		Dhofar	2.48767	Given	Given	Given	Given	Given	Fully Vaccinated
1721	Omani	Male	Father	Yes	Government		North Sharqiyah	3.4274	Given	Given	Given	Given	Given	Fully Vaccinated
1722	Omani	Male	Mother	Yes	Government	Lack of information	Muscat	1.19178	Given	Given	Given	Not Eligible	Not Eligible	Fully Vaccinated
1723	Omani	Male	Mother	Yes	Government		Muscat	4.26027	Given	Given	Given	Given	Not Eligible	Fully Vaccinated
1724	Omani	Male	Mother	Yes	Government		North Batinah	2.01096	Given	Given	Given	Given	Not Given	Fully Vaccinated
1725	Omani	Male	Mother	Yes	Government		North Batinah	3.78082	Given	Given	Given	Given	Given	Fully Vaccinated
1726	Omani	Female	Mother	Yes	Government		Dakhiliyah	1.35068	Given	Given	Given	Not Eligible	Not Eligible	Fully Vaccinated
1727	Omani	Male	Father	Yes	Government		North Batinah	1.63014	Given	Given	Given	Given	Not Eligible	Fully Vaccinated
1728	Omani	Male	Father	Yes	Government		Dhofar	1.73151	Given	Given	Given	Given	Not Eligible	Fully Vaccinated
1729	Omani	Female	Mother	Yes	Government		North Batinah	1.22466	Given	Given	Given	Not Eligible	Not Eligible	Fully Vaccinated
1730	Omani	Female	Father	Yes	Government		Muscat	2.21096	Given	Given	Given	Given	Given	Fully Vaccinated
1731	Omani	Female	Mother	Yes	Government		North Batinah	2.74247	Given	Given	Given	Given	Given	Fully Vaccinated
1732	Omani	Female	Father	Yes	Government	Lack of information	Muscat	4.88493	Given	Given	Given	Given	Not Eligible	Fully Vaccinated
1733	Omani	Male	Mother	Yes	Government		South Batinah	4.27123	Given	Given	Given	Given	Not Eligible	Fully Vaccinated
1734	Omani	Female	Mother	Yes	Government		South Batinah	2	Given	Given	Given	Given	Not Given	Fully Vaccinated
1735	Omani	Male	Father	Yes	Government		Dakhiliyah	3.69041	Given	Given	Given	Given	Given	Fully Vaccinated
1736	Omani	Male	Mother	Yes	Government		South Batinah	3.41644	Given	Given	Given	Given	Given	Fully Vaccinated
1737	Omani	Male	Father	Yes	Government		Dhofar	4.6274	Given	Given	Given	Given	Not Eligible	Fully Vaccinated
1738	Omani	Female	Mother	Yes	Government		South Batinah	4.83288	Given	Given	Given	Given	Not Eligible	Fully Vaccinated
1739	Omani	Female	Mother	Yes	Government		South Batinah	4.96986	Given	Given	Given	Given	Not Eligible	Fully Vaccinated
1740	Omani	Female	Mother	Yes	Government		North Batinah	1.80822	Given	Given	Given	Given	Not Eligible	Fully Vaccinated
1741	Omani	Male	Mother	Yes	Government		South Batinah	2.35616	Given	Given	Given	Given	Given	Fully Vaccinated
1742	Omani	Female	Other	Yes	Government		Muscat	2.30685	Given	Given	Given	Given	Given	Fully Vaccinated
1743	Omani	Male	Father	Yes	Government		Dhofar	3.46027	Given	Given	Given	Given	Given	Fully Vaccinated
1744	Omani	Female	Mother	Yes	Government		South Batinah	1.05479	Given	Given	Given	Not Eligible	Not Eligible	Fully Vaccinated
1745	Omani	Male	Father	Yes	Government		Muscat	2.52603	Given	Given	Given	Given	Given	Fully Vaccinated
1746	Omani	Female	Father	Yes	Government	Medical Reason	Dakhiliyah	1.3726	Given	Given	Given	Not Eligible	Not Eligible	Fully Vaccinated
1747	Omani	Female	Father	Yes	Government		North Batinah	2.83836	Given	Given	Given	Given	Given	Fully Vaccinated
1748	Omani	Male	Mother	Yes	Government		Muscat	2.11507	Given	Given	Given	Given	Given	Fully Vaccinated
1749	Omani	Male	Mother	Yes	Government		South Batinah	2.3589	Given	Given	Given	Given	Given	Fully Vaccinated
1750	Omani	Male	Mother	Yes	Government		South Batinah	0.712329	Given	Given	Not Eligible	Not Eligible	Not Eligible	Fully Vaccinated
1751	Omani	Female	Mother	No	Government		South Batinah	1.49589	Given	Given	Given	Not Eligible	Not Eligible	Fully Vaccinated
1752	Omani	Male	Father	Yes	Government	Lack of information	Dhofar	2.84658	Given	Given	Given	Given	Not Given	Fully Vaccinated
1753	Omani	Female	Mother	Yes	Government		North Batinah	0.627397	Given	Given	Not Eligible	Not Eligible	Not Eligible	Fully Vaccinated
1754	Omani	Female	Mother	Yes	Government		North Batinah	1.83014	Given	Given	Given	Given	Not Eligible	Fully Vaccinated
1755	Omani	Female	Mother	Yes	Government		South Batinah	4.28493	Given	Given	Given	Given	Not Eligible	Fully Vaccinated
1756	Omani	Female	Mother	Yes	Government		Dakhiliyah	1.92055	Given	Given	Given	Given	Not Eligible	Fully Vaccinated
1757	Omani	Female	Mother	Yes	Government		South Batinah	0.909589	Given	Given	Not Eligible	Not Eligible	Not Eligible	Fully Vaccinated
1758	Omani	Male	Mother	Yes	Government		South Batinah	1.12055	Given	Given	Given	Not Eligible	Not Eligible	Fully Vaccinated
1759	Omani	Female	Mother	Yes	Government		Muscat	0.90137	Given	Given	Not Eligible	Not Eligible	Not Eligible	Fully Vaccinated
1760	Omani	Female	Mother	Yes	Government		South Batinah	1.02192	Given	Given	Given	Not Eligible	Not Eligible	Fully Vaccinated
1761	Omani	Female	Mother	Yes	Government		South Batinah	3.62192	Given	Given	Given	Given	Given	Fully Vaccinated
1762	Omani	Male	Mother	Yes	Government		South Batinah	1.05205	Given	Given	Given	Not Eligible	Not Eligible	Fully Vaccinated
1763	Omani	Female	Mother	Yes	Government		South Batinah	0.769863	Given	Given	Not Eligible	Not Eligible	Not Eligible	Fully Vaccinated
1764	Omani	Female	Mother	No	Government		South Batinah	1.50685	Given	Given	Given	Not Eligible	Not Eligible	Fully Vaccinated
1765	Omani	Male	Mother	Yes	Government		North Batinah	1.69315	Given	Given	Given	Not Given	Not Eligible	Partial 18
1766	Omani	Male	Mother	Yes	Government		Dakhiliyah	3.78082	Given	Given	Given	Given	Given	Fully Vaccinated
1767	Omani	Male	Mother	No	Government		North Batinah	4.66575	Given	Given	Given	Given	Not Eligible	Fully Vaccinated
1768	Omani	Female	Mother	Yes	Government		South Batinah	3.11781	Given	Given	Given	Given	Given	Fully Vaccinated
1769	Omani	Male	Mother	Yes	Government		South Batinah	4.83014	Given	Given	Given	Given	Not Eligible	Fully Vaccinated
1770	Omani	Female	Mother	Yes	Government		South Batinah	3.35068	Given	Given	Given	Given	Given	Fully Vaccinated
1771	Omani	Female	Mother	Yes	Government		North Batinah	2.1589	Given	Given	Given	Given	Given	Fully Vaccinated
1772	Omani	Female	Caregiver	Yes	Government		Muscat	3.29315	Given	Given	Given	Given	Given	Fully Vaccinated
1773	Omani	Male	Mother	Yes	Government		Dhofar	1.65205	Given	Given	Given	Given	Not Eligible	Fully Vaccinated
1774	Omani	Male	Father	Yes	Government	Lack of information	Dhofar	1.88219	Given	Given	Given	Given	Not Eligible	Fully Vaccinated
1775	Omani	Male	Mother	Yes	Government		South Batinah	4.3863	Given	Given	Given	Given	Not Eligible	Fully Vaccinated
1776	Omani	Male	Mother	Yes	Government		North Batinah	2.77808	Given	Given	Given	Given	Given	Fully Vaccinated
1777	Omani	Male	Mother	Yes	Government		Muscat	4.29589	Given	Given	Given	Given	Not Eligible	Fully Vaccinated
1778	Omani	Female	Mother	Yes	Government		Dakhiliyah	1.17808	Given	Given	Given	Not Eligible	Not Eligible	Fully Vaccinated
1779	Omani	Female	Mother	Yes	Government		Dakhiliyah	1.2137	Given	Given	Given	Not Eligible	Not Eligible	Fully Vaccinated
1780	Omani	Male	Mother	Yes	Government		Muscat	1.35068	Given	Given	Given	Not Eligible	Not Eligible	Fully Vaccinated
1781	Omani	Female	Mother	Yes	Government		North Batinah	1.23014	Given	Given	Given	Not Eligible	Not Eligible	Fully Vaccinated
1782	Omani	Male	Father	Yes	Government		Dhofar	1.26301	Given	Given	Given	Not Eligible	Not Eligible	Fully Vaccinated
1783	Omani	Female	Mother	Yes	Government		South Batinah	3.52603	Given	Given	Given	Given	Given	Fully Vaccinated
1784	Omani	Female	Father	Yes	Government		North Batinah	3.63014	Given	Given	Given	Given	Given	Fully Vaccinated
1785	Omani	Female	Other	Yes	Government		Dakhiliyah	0.871233	Given	Given	Not Eligible	Not Eligible	Not Eligible	Fully Vaccinated
1786	Omani	Female	Mother	Yes	Government		North Batinah	2.21096	Given	Given	Given	Given	Given	Fully Vaccinated
1787	Omani	Female	Mother	Yes	Government		Dhofar	4.68219	Given	Given	Given	Given	Not Eligible	Fully Vaccinated
1788	Omani	Male	Caregiver	Yes	Government		Muscat	3.32603	Given	Given	Given	Given	Given	Fully Vaccinated
1789	Omani	Female	Father	Yes	Government		Dhofar	2.91781	Given	Given	Given	Given	Given	Fully Vaccinated
1790	Omani	Male	Mother	Yes	Government		North Batinah	0.608219	Given	Given	Not Eligible	Not Eligible	Not Eligible	Fully Vaccinated
1791	Omani	Male	Caregiver	Yes	Government		Dakhiliyah	3.83562	Given	Given	Given	Given	Given	Fully Vaccinated
1792	Omani	Female	Mother	Yes	Government		Dakhiliyah	1.19726	Given	Given	Given	Not Eligible	Not Eligible	Fully Vaccinated
1793	Omani	Female	Father	Yes	Government	Lack of information	Dhofar	2.71233	Given	Given	Given	Not Given	Not Given	Partial 18
1794	Omani	Male	Mother	Yes	Government		South Batinah	2.75068	Given	Given	Given	Given	Given	Fully Vaccinated
1795	Omani	Female	Mother	Yes	Government		North Batinah	2.89041	Given	Given	Given	Given	Given	Fully Vaccinated
1796	Omani	Female	Father	Yes	Government	Lack of information	Dhofar	4.89041	Given	Given	Given	Given	Not Eligible	Fully Vaccinated
1797	Omani	Female	Mother	Yes	Government		Dhofar	2.62192	Given	Given	Given	Given	Given	Fully Vaccinated
1798	Omani	Male	Mother	Yes	Government		Muscat	3.14247	Given	Given	Given	Given	Given	Fully Vaccinated
1799	Omani	Male	Father	Yes	Government	Lack of information	Dhofar	2.71233	Given	Given	Given	Not Given	Not Given	Partial 18
1800	Omani	Female	Father	Yes	Government		Dhofar	1.75342	Given	Given	Given	Given	Not Eligible	Fully Vaccinated
1801	Omani	Female	Father	Yes	Government	Medical Reason	Dakhiliyah	4.63288	Given	Given	Given	Given	Not Eligible	Fully Vaccinated
1802	Omani	Female	Mother	Yes	Government		North Sharqiyah	2.5863	Given	Given	Given	Given	Given	Fully Vaccinated
1803	Omani	Female	Mother	Yes	Government		Muscat	2.56986	Given	Given	Given	Given	Given	Fully Vaccinated
1804	Omani	Male	Mother	Yes	Government		Muscat	3.67671	Given	Given	Given	Given	Given	Fully Vaccinated
1805	Omani	Female	Father	Yes	Government		North Batinah	2.61918	Given	Given	Given	Given	Given	Fully Vaccinated
1806	Omani	Male	Mother	Yes	Government		North Batinah	1.56438	Given	Given	Given	Given	Not Eligible	Fully Vaccinated
1807	Omani	Female	Father	Yes	Government	Medical Reason	Dakhiliyah	1.03288	Given	Given	Given	Not Eligible	Not Eligible	Fully Vaccinated
1808	Omani	Male	Mother	Yes	Government		North Batinah	1.69315	Given	Given	Given	Given	Not Eligible	Fully Vaccinated
1809	Omani	Male	Father	Yes	Government		South Batinah	1.28219	Given	Given	Given	Not Eligible	Not Eligible	Fully Vaccinated
1810	Omani	Female	Other	Yes	Government		South Batinah	2.56164	Given	Given	Given	Given	Given	Fully Vaccinated
1811	Omani	Male	Caregiver	Yes	Government		Dakhiliyah	1.29315	Given	Given	Given	Not Eligible	Not Eligible	Fully Vaccinated
1812	Omani	Male	Father	Yes	Government		Dhofar	2.61096	Given	Given	Given	Given	Given	Fully Vaccinated
1813	Omani	Male	Mother	Yes	Government		Muscat	1.00548	Given	Given	Given	Not Eligible	Not Eligible	Partial 12
1814	Non-Omani	Female	Father	Yes	Government		Dhofar	2.89863	Given	Given	Given	Given	Given	Fully Vaccinated
1815	Omani	Female	Father	Yes	Government		South Batinah	2.51507	Given	Given	Given	Given	Given	Fully Vaccinated
1816	Omani	Female	Mother	Yes	Government		North Batinah	3.78904	Given	Given	Given	Given	Given	Fully Vaccinated
1817	Omani	Female	Mother	Yes	Government		North Sharqiyah	4.34247	Given	Given	Given	Given	Not Eligible	Fully Vaccinated
1818	Omani	Male	Mother	Yes	Government		North Batinah	2.2274	Given	Given	Given	Given	Given	Fully Vaccinated
1819	Omani	Male	Mother	Yes	Government		Dakhiliyah	3.28219	Given	Given	Given	Given	Given	Fully Vaccinated
1820	Omani	Male	Mother	Yes	Government		Muscat	2	Given	Given	Given	Given	Not Given	Fully Vaccinated
1821	Omani	Male	Mother	Yes	Government		Muscat	1.80548	Given	Given	Given	Given	Not Eligible	Fully Vaccinated
1822	Omani	Female	Mother	Yes	Government		North Batinah	2	Given	Given	Given	Given	Given	Fully Vaccinated
1823	Omani	Female	Father	Yes	Government		Dhofar	1.46849	Given	Given	Given	Not Eligible	Not Eligible	Fully Vaccinated
1824	Omani	Female	Mother	Yes	Government		North Batinah	0.827397	Given	Given	Not Eligible	Not Eligible	Not Eligible	Fully Vaccinated
1825	Omani	Male	Mother	Yes	Government		Dakhiliyah	2.56986	Given	Given	Given	Given	Given	Fully Vaccinated
1826	Omani	Female	Mother	Yes	Government		North Batinah	1.83836	Given	Given	Given	Given	Not Eligible	Fully Vaccinated
1827	Omani	Female	Mother	Yes	Government		Muscat	2.97534	Given	Given	Given	Given	Given	Fully Vaccinated
1828	Omani	Female	Mother	Yes	Government		North Batinah	1.61096	Given	Given	Given	Given	Not Eligible	Fully Vaccinated
1829	Omani	Female	Mother	Yes	Government		Muscat	2.89589	Given	Given	Given	Given	Given	Fully Vaccinated
1830	Omani	Male	Mother	Yes	Government		Muscat	1.30411	Given	Given	Given	Not Eligible	Not Eligible	Fully Vaccinated
1831	Omani	Female	Mother	Yes	Government		Dakhiliyah	1.71507	Given	Given	Given	Given	Not Eligible	Fully Vaccinated
1832	Omani	Female	Father	Yes	Government		Dhofar	4.63562	Given	Given	Given	Given	Not Eligible	Fully Vaccinated
1833	Omani	Male	Mother	Yes	Government		Muscat	4.4411	Given	Given	Given	Given	Not Eligible	Fully Vaccinated
1834	Omani	Female	Father	Yes	Government		Dakhiliyah	3.37808	Given	Given	Given	Given	Given	Fully Vaccinated
1835	Omani	Female	Mother	Yes	Government		South Batinah	2.01918	Given	Given	Given	Given	Given	Fully Vaccinated
1836	Omani	Female	Mother	Yes	Government		Dakhiliyah	1.69315	Given	Given	Given	Given	Not Eligible	Fully Vaccinated
1837	Non-Omani	Female	Mother	Yes	Government		Muscat	1.63288	Given	Given	Given	Given	Not Eligible	Fully Vaccinated
1838	Omani	Female	Father	Yes	Government		North Batinah	2.69863	Given	Given	Given	Given	Given	Fully Vaccinated
1839	Omani	Female	Father	Yes	Government		North Batinah	3.46575	Given	Given	Given	Given	Given	Fully Vaccinated
1840	Omani	Female	Mother	Yes	Government		North Batinah	1.12877	Given	Given	Given	Not Eligible	Not Eligible	Fully Vaccinated
1841	Non-Omani	Female	Father	Yes	Government		Muscat	1.63288	Given	Given	Given	Given	Not Eligible	Fully Vaccinated
1842	Omani	Male	Mother	Yes	Government		North Batinah	1.89315	Given	Given	Given	Given	Not Eligible	Fully Vaccinated
1843	Omani	Male	Father	Yes	Government		North Batinah	4.10411	Given	Given	Given	Given	Given	Fully Vaccinated
1844	Omani	Male	Mother	Yes	Government		North Batinah	1.75616	Given	Given	Given	Given	Not Eligible	Fully Vaccinated
1845	Omani	Female	Caregiver	Yes	Government		Dakhiliyah	0.824658	Given	Given	Not Eligible	Not Eligible	Not Eligible	Fully Vaccinated
1846	Omani	Female	Mother	Yes	Government		Dakhiliyah	2.69863	Given	Given	Given	Given	Given	Fully Vaccinated
1847	Omani	Female	Mother	Yes	Government		North Batinah	1.79178	Given	Given	Given	Given	Not Eligible	Fully Vaccinated
1848	Omani	Female	Mother	Yes	Government		Muscat	3.93699	Given	Given	Given	Given	Given	Fully Vaccinated
1849	Omani	Male	Mother	Yes	Government		Dakhiliyah	0.687671	Given	Given	Not Eligible	Not Eligible	Not Eligible	Fully Vaccinated
1850	Omani	Male	Father	Yes	Government		Dakhiliyah	2.74247	Given	Given	Given	Given	Given	Fully Vaccinated
1851	Omani	Female	Mother	Yes	Government		North Batinah	0.717808	Given	Given	Not Eligible	Not Eligible	Not Eligible	Fully Vaccinated
1852	Omani	Male	Mother	Yes	Government		Muscat	3.41096	Given	Given	Given	Given	Given	Fully Vaccinated
1853	Omani	Male	Father	Yes	Government		North Batinah	4.09589	Given	Given	Given	Given	Given	Fully Vaccinated
1854	Non-Omani	Female	Mother	Yes	Government		Muscat	1.50959	Given	Given	Given	Given	Not Eligible	Fully Vaccinated
1855	Omani	Female	Mother	Yes	Government		Muscat	4.9726	Given	Given	Given	Given	Not Eligible	Fully Vaccinated
1856	Omani	Female	Mother	Yes	Government		North Batinah	2.41918	Given	Given	Given	Given	Given	Fully Vaccinated
1857	Omani	Male	Caregiver	Yes	Government		Dakhiliyah	1.66575	Given	Given	Given	Given	Not Eligible	Fully Vaccinated
1858	Omani	Female	Mother	Yes	Government		Muscat	1.36986	Given	Given	Given	Not Eligible	Not Eligible	Fully Vaccinated
1859	Omani	Female	Mother	Yes	Government		Muscat	4.53973	Given	Given	Given	Given	Not Eligible	Fully Vaccinated
1860	Omani	Male	Father	Yes	Government		Muscat	2.43014	Given	Given	Given	Given	Given	Fully Vaccinated
1861	Omani	Female	Mother	Yes	Government		Muscat	1.1863	Given	Given	Given	Not Eligible	Not Eligible	Fully Vaccinated
1862	Omani	Male	Mother	Yes	Government		Muscat	1.00274	Given	Given	Given	Not Eligible	Not Eligible	Fully Vaccinated
1863	Non-Omani	Male	Mother	Yes	Government		Muscat	3.47671	Given	Given	Given	Given	Given	Fully Vaccinated
1864	Omani	Female	Caregiver	Yes	Government		Dakhiliyah	1.06027	Given	Given	Given	Not Eligible	Not Eligible	Fully Vaccinated
1865	Omani	Male	Caregiver	Yes	Government		Dakhiliyah	2.91507	Given	Given	Given	Given	Given	Fully Vaccinated
1866	Omani	Female	Father	Yes	Government		South Batinah	0.967123	Given	Given	Not Eligible	Not Eligible	Not Eligible	Fully Vaccinated
1867	Omani	Male	Mother	Yes	Government		Muscat	1.84384	Given	Given	Given	Given	Not Eligible	Fully Vaccinated
1868	Omani	Female	Caregiver	Yes	Government		North Batinah	4.08767	Given	Given	Given	Given	Given	Fully Vaccinated
1869	Omani	Male	Father	Yes	Government		North Batinah	2.83562	Given	Given	Given	Given	Given	Fully Vaccinated
1870	Omani	Male	Father	Yes	Government		South Batinah	1.70959	Given	Given	Given	Given	Not Eligible	Fully Vaccinated
1871	Omani	Male	Mother	Yes	Government		North Batinah	1.74247	Given	Given	Given	Given	Not Eligible	Fully Vaccinated
1872	Omani	Male	Mother	Yes	Government		North Batinah	1.30959	Given	Given	Given	Not Eligible	Not Eligible	Fully Vaccinated
1873	Non-Omani	Male	Mother	Yes	Government		Muscat	1.52329	Given	Given	Given	Given	Not Eligible	Fully Vaccinated
1874	Omani	Female	Mother	Yes	Government		North Batinah	2.7726	Given	Given	Given	Given	Given	Fully Vaccinated
1875	Omani	Female	Mother	Yes	Government		North Batinah	3.12603	Given	Given	Given	Given	Given	Fully Vaccinated
1876	Non-Omani	Male	Father	Yes	Government		Muscat	1.10411	Given	Given	Given	Not Eligible	Not Eligible	Fully Vaccinated
1877	Omani	Female	Mother	Yes	Government		Muscat	4.55068	Given	Given	Given	Given	Not Eligible	Fully Vaccinated
1878	Omani	Female	Mother	Yes	Government		North Batinah	0.945205	Given	Given	Not Eligible	Not Eligible	Not Eligible	Fully Vaccinated
1879	Omani	Male	Caregiver	Yes	Government		North Batinah	1.85205	Given	Given	Given	Given	Not Eligible	Fully Vaccinated
1880	Omani	Male	Mother	Yes	Government		South Sharqiyah	0.742466	Given	Given	Not Eligible	Not Eligible	Not Eligible	Fully Vaccinated
1881	Omani	Female	Mother	Yes	Government		Muscat	0.849315	Given	Given	Not Eligible	Not Eligible	Not Eligible	Fully Vaccinated
1882	Omani	Male	Mother	Yes	Government		South Sharqiyah	1.49589	Given	Given	Given	Not Eligible	Not Eligible	Fully Vaccinated
1883	Omani	Female	Mother	Yes	Government		Dakhiliyah	3.90685	Given	Given	Given	Given	Given	Fully Vaccinated
1884	Omani	Male	Mother	Yes	Government		South Batinah	4.28767	Given	Given	Given	Given	Not Eligible	Fully Vaccinated
1885	Omani	Male	Mother	Yes	Government		Dhofar	4.18082	Given	Given	Given	Given	Given	Fully Vaccinated
1886	Omani	Male	Mother	Yes	Government		Dakhiliyah	3.70411	Given	Given	Given	Given	Given	Fully Vaccinated
1887	Omani	Female	Mother	Yes	Government		South Sharqiyah	0.849315	Given	Given	Not Eligible	Not Eligible	Not Eligible	Fully Vaccinated
1888	Omani	Male	Mother	Yes	Government		Dakhiliyah	1.12603	Given	Given	Given	Not Eligible	Not Eligible	Fully Vaccinated
1889	Omani	Female	Mother	Yes	Government		Muscat	4.81644	Given	Given	Given	Given	Not Eligible	Fully Vaccinated
1890	Omani	Male	Mother	Yes	Government		South Batinah	1.70959	Given	Given	Given	Given	Not Eligible	Fully Vaccinated
1891	Omani	Male	Father	Yes	Government		Dakhiliyah	4.38356	Given	Given	Given	Given	Not Eligible	Fully Vaccinated
1892	Omani	Female	Mother	Yes	Government		South Batinah	4.99178	Given	Given	Given	Given	Not Eligible	Fully Vaccinated
1893	Omani	Female	Mother	Yes	Government		Muscat	1.4274	Given	Given	Given	Not Eligible	Not Eligible	Fully Vaccinated
1894	Omani	Female	Mother	Yes	Government		Dakhiliyah	2.08767	Given	Given	Given	Given	Given	Fully Vaccinated
1895	Omani	Female	Mother	Yes	Government		South Batinah	1.06301	Given	Given	Given	Not Eligible	Not Eligible	Fully Vaccinated
1896	Omani	Female	Father	Yes	Government		Dakhiliyah	1.97534	Given	Given	Given	Given	Given	Fully Vaccinated
1897	Omani	Female	Mother	Yes	Government		Muscat	1.50411	Given	Given	Given	Given	Not Eligible	Fully Vaccinated
1898	Omani	Male	Mother	Yes	Government		Dakhiliyah	1.71781	Given	Given	Given	Given	Not Eligible	Fully Vaccinated
1899	Omani	Male	Mother	Yes	Government		Muscat	1.59452	Given	Given	Given	Given	Not Eligible	Fully Vaccinated
1900	Omani	Male	Father	Yes	Government		South Batinah	1.61096	Given	Given	Given	Given	Not Eligible	Fully Vaccinated
1901	Omani	Female	Mother	Yes	Government		Dakhiliyah	3.41644	Given	Given	Given	Given	Given	Fully Vaccinated
1902	Omani	Male	Father	Yes	Government		Dakhiliyah	2.12055	Given	Given	Given	Given	Given	Fully Vaccinated
1903	Omani	Male	Mother	Yes	Government		Muscat	2.04658	Given	Given	Given	Given	Given	Fully Vaccinated
1904	Omani	Male	Mother	Yes	Government		Muscat	1.16712	Given	Given	Given	Not Eligible	Not Eligible	Fully Vaccinated
1905	Omani	Male	Mother	Yes	Government		South Batinah	3.30411	Given	Given	Given	Given	Given	Fully Vaccinated
1906	Omani	Female	Mother	Yes	Government		South Batinah	3.7726	Given	Given	Given	Given	Given	Fully Vaccinated
1907	Omani	Female	Mother	Yes	Government		South Batinah	1.30411	Given	Given	Given	Not Eligible	Not Eligible	Fully Vaccinated
1908	Omani	Female	Mother	Yes	Government		South Batinah	3.27671	Given	Given	Given	Given	Given	Fully Vaccinated
1909	Omani	Male	Father	Yes	Government		South Batinah	1.50685	Given	Given	Given	Not Eligible	Not Eligible	Fully Vaccinated
1910	Omani	Female	Mother	Yes	Government		South Batinah	2.36164	Given	Given	Given	Given	Given	Fully Vaccinated
1911	Omani	Female	Mother	Yes	Government		North Batinah	1.94247	Given	Given	Given	Given	Not Eligible	Fully Vaccinated
1912	Omani	Female	Mother	Yes	Government		Muscat	0.736986	Given	Given	Not Eligible	Not Eligible	Not Eligible	Fully Vaccinated
1913	Omani	Female	Mother	Yes	Government		South Batinah	3.29589	Given	Given	Given	Given	Given	Fully Vaccinated
1914	Omani	Female	Mother	Yes	Government		South Batinah	1.75068	Given	Given	Given	Given	Not Eligible	Fully Vaccinated
1915	Omani	Female	Father	Yes	Government		South Batinah	1.46849	Given	Given	Given	Not Eligible	Not Eligible	Fully Vaccinated
1916	Omani	Female	Mother	Yes	Government		Muscat	4.55616	Given	Given	Given	Given	Not Eligible	Fully Vaccinated
1917	Omani	Male	Mother	Yes	Government		South Batinah	3.38356	Given	Given	Given	Given	Given	Fully Vaccinated
1918	Omani	Male	Mother	Yes	Government		Muscat	2.68493	Given	Given	Given	Given	Given	Fully Vaccinated
1919	Omani	Female	Mother	Yes	Government		South Batinah	4.5726	Given	Given	Given	Given	Not Eligible	Fully Vaccinated
1920	Omani	Male	Mother	Yes	Government		South Batinah	0.810959	Given	Given	Not Eligible	Not Eligible	Not Eligible	Fully Vaccinated
1921	Omani	Male	Mother	Yes	Government		South Batinah	3.89589	Given	Given	Given	Given	Given	Fully Vaccinated
1922	Omani	Female	Mother	Yes	Government		North Batinah	2.66027	Given	Given	Given	Given	Given	Fully Vaccinated
1923	Omani	Male	Mother	Yes	Government		South Batinah	3.14795	Given	Given	Given	Given	Given	Fully Vaccinated
1924	Omani	Female	Mother	Yes	Government		Muscat	4.59726	Given	Given	Given	Given	Not Eligible	Fully Vaccinated
1925	Omani	Male	Mother	Yes	Government		South Batinah	4.49041	Given	Given	Given	Given	Not Eligible	Fully Vaccinated
1926	Omani	Male	Father	Yes	Government		Dakhiliyah	3.39726	Given	Given	Given	Given	Given	Fully Vaccinated
1927	Omani	Male	Father	Yes	Government		Dakhiliyah	2.35616	Given	Given	Given	Given	Given	Fully Vaccinated
1928	Omani	Male	Mother	Yes	Government		Muscat	2.27123	Given	Given	Given	Given	Given	Fully Vaccinated
1929	Omani	Male	Mother	Yes	Government		South Batinah	3.29589	Given	Given	Given	Given	Given	Fully Vaccinated
1930	Omani	Female	Mother	Yes	Government		South Batinah	3.07397	Given	Given	Given	Given	Given	Fully Vaccinated
1931	Omani	Female	Mother	Yes	Government		North Batinah	1.75068	Given	Given	Given	Given	Not Eligible	Fully Vaccinated
1932	Omani	Female	Mother	Yes	Government		South Batinah	4.57534	Given	Given	Given	Given	Not Eligible	Fully Vaccinated
1933	Omani	Male	Mother	Yes	Government		South Batinah	2.84384	Given	Given	Given	Given	Given	Fully Vaccinated
1934	Omani	Male	Mother	Yes	Government		South Batinah	1.04384	Given	Given	Given	Not Eligible	Not Eligible	Fully Vaccinated
1935	Omani	Male	Mother	Yes	Government		South Batinah	0.739726	Given	Given	Not Eligible	Not Eligible	Not Eligible	Fully Vaccinated
1936	Omani	Female	Mother	Yes	Government		South Batinah	4.57808	Given	Given	Given	Given	Not Eligible	Fully Vaccinated
1937	Omani	Male	Caregiver	Yes	Government		Muscat	1.13973	Given	Given	Given	Not Eligible	Not Eligible	Fully Vaccinated
1938	Omani	Female	Mother	Yes	Government		South Batinah	1.11233	Given	Given	Given	Not Eligible	Not Eligible	Fully Vaccinated
1939	Omani	Female	Mother	Yes	Government		Dakhiliyah	3.60548	Given	Given	Given	Given	Given	Fully Vaccinated
1940	Omani	Male	Mother	Yes	Government		South Batinah	2.40822	Given	Given	Given	Given	Given	Fully Vaccinated
1941	Omani	Female	Mother	Yes	Government		Muscat	1.90685	Given	Given	Given	Given	Not Eligible	Fully Vaccinated
1942	Omani	Male	Mother	Yes	Government		North Batinah	0.884932	Given	Given	Not Eligible	Not Eligible	Not Eligible	Fully Vaccinated
1943	Omani	Male	Mother	Yes	Government		South Batinah	1.5589	Given	Given	Given	Given	Not Eligible	Fully Vaccinated
1944	Omani	Male	Mother	Yes	Government		Muscat	1.03836	Given	Given	Given	Not Eligible	Not Eligible	Fully Vaccinated
1945	Omani	Female	Mother	Yes	Government		North Batinah	3.53699	Given	Given	Given	Given	Given	Fully Vaccinated
1946	Omani	Male	Mother	Yes	Government	Medical Reason	Dakhiliyah	1.43014	Given	Given	Given	Not Eligible	Not Eligible	Fully Vaccinated
1947	Omani	Male	Other	Yes	Government		North Sharqiyah	1.43836	Given	Given	Given	Not Eligible	Not Eligible	Fully Vaccinated
1948	Omani	Female	Mother	Yes	Government		North Batinah	4.98082	Given	Given	Given	Given	Not Eligible	Fully Vaccinated
1949	Omani	Female	Mother	Yes	Government		Dakhiliyah	1.89863	Given	Given	Given	Given	Not Eligible	Fully Vaccinated
1950	Omani	Female	Mother	Yes	Government		Muscat	3.67397	Given	Given	Given	Given	Given	Fully Vaccinated
1951	Omani	Female	Mother	Yes	Government		Dakhiliyah	0.79726	Given	Given	Not Eligible	Not Eligible	Not Eligible	Fully Vaccinated
1952	Omani	Male	Mother	Yes	Government		North Batinah	2.94795	Given	Given	Given	Given	Given	Fully Vaccinated
1953	Omani	Female	Mother	Yes	Government		Muscat	1.64932	Given	Given	Given	Given	Not Eligible	Fully Vaccinated
1954	Omani	Male	Mother	Yes	Government		Dakhiliyah	1.56986	Given	Given	Given	Given	Not Eligible	Fully Vaccinated
1955	Omani	Male	Mother	Yes	Government	Medical Reason	Dakhiliyah	1.80274	Given	Given	Given	Given	Not Eligible	Fully Vaccinated
1956	Omani	Female	Mother	Yes	Government		South Batinah	2.43562	Given	Given	Given	Given	Given	Fully Vaccinated
1957	Omani	Female	Mother	Yes	Government		North Batinah	2.61096	Given	Given	Given	Given	Given	Fully Vaccinated
1958	Omani	Male	Mother	Yes	Government		Dakhiliyah	4.11233	Given	Given	Given	Given	Given	Fully Vaccinated
1959	Omani	Male	Father	Yes	Government		Dakhiliyah	2.71507	Given	Given	Given	Given	Given	Fully Vaccinated
1960	Omani	Female	Mother	Yes	Government		South Batinah	3.51781	Given	Given	Given	Given	Given	Fully Vaccinated
1961	Omani	Male	Mother	Yes	Government		Dakhiliyah	2.12603	Given	Given	Given	Given	Given	Fully Vaccinated
1962	Omani	Male	Mother	Yes	Government		Dakhiliyah	1.36712	Given	Given	Given	Not Eligible	Not Eligible	Fully Vaccinated
1963	Omani	Female	Mother	Yes	Government		Dakhiliyah	3.61644	Given	Given	Given	Given	Given	Fully Vaccinated
1964	Omani	Female	Other	Yes	Government		North Sharqiyah	4.34247	Given	Given	Given	Given	Not Eligible	Fully Vaccinated
1965	Omani	Female	Mother	Yes	Government		North Batinah	4.53973	Given	Given	Given	Given	Not Eligible	Fully Vaccinated
1966	Omani	Female	Mother	Yes	Government		North Batinah	1.69589	Given	Given	Given	Given	Not Eligible	Fully Vaccinated
1967	Omani	Female	Mother	Yes	Government		Dakhiliyah	3.81096	Given	Given	Given	Given	Given	Fully Vaccinated
1968	Omani	Female	Mother	Yes	Government		North Batinah	3.5589	Given	Given	Given	Given	Given	Fully Vaccinated
1969	Omani	Male	Mother	Yes	Government		Dakhiliyah	4.06301	Given	Given	Given	Given	Given	Fully Vaccinated
1970	Omani	Female	Other	Yes	Government		North Sharqiyah	1.97808	Given	Given	Given	Given	Not Eligible	Fully Vaccinated
1971	Omani	Female	Mother	Yes	Government		Dakhiliyah	3.01644	Given	Given	Given	Given	Given	Fully Vaccinated
1972	Omani	Male	Mother	Yes	Government		North Batinah	3.95068	Given	Given	Given	Given	Given	Fully Vaccinated
1973	Omani	Female	Mother	Yes	Government		Dakhiliyah	2.12055	Given	Given	Given	Given	Given	Fully Vaccinated
1974	Omani	Male	Mother	Yes	Government		Muscat	3.73425	Given	Given	Given	Given	Given	Fully Vaccinated
1975	Omani	Female	Father	Yes	Government		Dakhiliyah	3.36438	Given	Given	Given	Given	Given	Fully Vaccinated
1976	Omani	Female	Mother	Yes	Government		North Batinah	2.46575	Given	Given	Given	Given	Given	Fully Vaccinated
1977	Omani	Male	Mother	Yes	Government		Dakhiliyah	2.61096	Given	Given	Given	Given	Given	Fully Vaccinated
1978	Omani	Male	Mother	Yes	Government		North Batinah	3.76986	Given	Given	Given	Given	Given	Fully Vaccinated
1979	Omani	Male	Mother	Yes	Government		Dakhiliyah	4.24384	Given	Given	Given	Given	Not Eligible	Fully Vaccinated
1980	Omani	Female	Caregiver	Yes	Government		Dakhiliyah	0.558904	Given	Given	Not Eligible	Not Eligible	Not Eligible	Fully Vaccinated
1981	Omani	Female	Father	Yes	Government		Dakhiliyah	4.68767	Given	Given	Given	Given	Not Eligible	Fully Vaccinated
1982	Omani	Female	Father	Yes	Government		Dakhiliyah	1.40822	Given	Given	Given	Not Eligible	Not Eligible	Fully Vaccinated
1983	Omani	Male	Father	Yes	Government		Dakhiliyah	2.89041	Given	Given	Given	Given	Given	Fully Vaccinated
1984	Omani	Male	Mother	Yes	Government		Dakhiliyah	4.18904	Given	Given	Given	Given	Not Eligible	Fully Vaccinated
1985	Omani	Male	Mother	Yes	Government		Muscat	2.69315	Given	Given	Given	Given	Given	Fully Vaccinated
1986	Omani	Female	Mother	Yes	Government		North Batinah	2.20548	Given	Given	Given	Given	Given	Fully Vaccinated
1987	Omani	Female	Mother	Yes	Government		North Batinah	4.31781	Given	Given	Given	Given	Not Eligible	Fully Vaccinated
1988	Omani	Male	Mother	Yes	Government		North Batinah	1.52329	Given	Given	Given	Given	Not Eligible	Fully Vaccinated
1989	Omani	Male	Mother	Yes	Government		North Batinah	1.59452	Given	Given	Given	Given	Not Eligible	Fully Vaccinated
1990	Omani	Female	Mother	Yes	Government		North Batinah	4.02192	Given	Given	Given	Given	Not Given	Fully Vaccinated
1991	Omani	Male	Mother	Yes	Government		North Batinah	4.12877	Given	Given	Given	Given	Given	Fully Vaccinated
1992	Omani	Male	Mother	Yes	Government		North Batinah	2.76164	Given	Given	Given	Given	Given	Fully Vaccinated
1993	Omani	Male	Father	Yes	Government		North Batinah	3.8	Given	Given	Given	Given	Given	Fully Vaccinated
1994	Omani	Female	Mother	Yes	Government		North Batinah	1.74795	Given	Given	Given	Given	Not Eligible	Fully Vaccinated
1995	Omani	Male	Mother	Yes	Government		North Batinah	1.28767	Given	Given	Given	Not Eligible	Not Eligible	Fully Vaccinated
1996	Omani	Male	Mother	Yes	Government		North Batinah	1.55616	Given	Given	Given	Not Given	Not Eligible	Partial 18
1997	Omani	Male	Mother	Yes	Government		North Batinah	2.06849	Given	Given	Given	Given	Given	Fully Vaccinated
1998	Omani	Female	Father	Yes	Government		North Batinah	4.11233	Given	Given	Given	Given	Given	Fully Vaccinated
1999	Omani	Female	Caregiver	Yes	Government		North Batinah	0.632877	Given	Given	Not Eligible	Not Eligible	Not Eligible	Fully Vaccinated
[truncated: 15,502 more rows]
